# Supplementary material for: The WUSCHEL-related homeobox transcription factor CsWOX3 negatively regulates fruit spine morphogenesis in cucumber (Cucumis sativus L.)
Source: Hortic Res. 2024 Jun 14;11(8):uhae163. doi: 10.1093/hr/uhae163 (PMC11298622; doi:10.1093/hr/uhae163)
Supplement: Web_Material_uhae163 [file web_material_uhae163.zip]

Archive with 5 entries (5 files):
- HR-2024-280--CsWOX3--Supplemental File.docx
- Supplemental Table S1. Primers used in this study.xlsx
- Supplemental Table S2. Differentially expressed genes within CsWOX3 overexpression lines transcriptome profiling.xlsx
- Supplemental Table S3. Potential interacted-proteins identified in the yeast-two-hybrid library screening.xlsx
- Supplemental Table S4. All accession numbers used in this study.xlsx
