# Supplementary material for: The WUSCHEL-related homeobox transcription factor CsWOX3 negatively regulates fruit spine morphogenesis in cucumber (Cucumis sativus L.)
Source: Hortic Res. 2024 Jun 14;11(8):uhae163. doi: 10.1093/hr/uhae163 (PMC11298622; doi:10.1093/hr/uhae163)
Supplement: Web_Material_uhae163 [file web_material_uhae163.zip › Supplemental Table S1. Primers used in this study.xlsx]

## Sheet: Sheet1
Primers' Name	Primers' Sequence	Primers' Usage
CsWOX3-CDS-F	ATGTCTCCATCAAGTATTACTC	Cloning of CsWOX3 CDS
CsWOX3-CDS-R	TTAATTTCCCCATCCACCGTTT
CsWOX3-DNA-F	AATTATGTCTCCATCAAGTATTACTC	Cloning of CsWOX3 DNA
CsWOX3-DNA-R	TTCCATTAATTTCCCCATCCACCGTTT
CsWOX3-prom2484-F	GCAAGACCATCTGAGTTGGCGTG	Cloning of CsWOX3 promoter
CsWOX3-prom2484-R	AATTTTTGTTTGTTTGTTTTTGG
CsWOX3-sp1300GFP-F	TAGAAAGCTTCTGCAGGGGCCCGGGATGTCTCCATCAAGTATTAC	Subcellular localization of CsWOX3
CsWOX3-sp1300GFP-R	TCACCATGGTACCGGATCCACTAGTATTTCCCCATCCACCGTTTC
CsWOX3-box1-laczi-F	AATTCAGTGTATGAATGAACGAGTGTATGAATGAACGC	Verification of downstream DNA cis-elements might bound by CsWOX3
CsWOX3-box1-laczi-R	TCGAGCGTTCATTCATACACTCGTTCATTCATACACTG
CsWOX3-box2-laczi-F	AATTCGTCGTCACGTGATGGGGTCGTCACGTGATGGGC
CsWOX3-box2-laczi-R	TCGAGCCCATCACGTGACGACCCCATCACGTGACGACG
CsWOX3-box3-laczi-F	AATTCGTGTTAATGGGTTGTGGTGTTAATGGGTTGTGC
CsWOX3-box3-laczi-R	TCGAGCACAACCCATTAACACCACAACCCATTAACACG
CsWOX3-box4-laczi-F	AATTCCGCTGAACTGAACGCCCGCTGAACTGAACGCCC
CsWOX3-box4-laczi-R	TCGAGGGCGTTCAGTTCAGCGGGCGTTCAGTTCAGCGG
CsWOX3-box5-laczi-F	AATTCTTAATAGTTAATTGTTAATCGTTAATAGTTAATTGTTAATCGC
CsWOX3-box5-laczi-R	TCGAGCGATTAACAATTAACTATTAACGATTAACAATTAACTATTAAG
VP16-BK-Not-F	CGGGGATCCGTCGACCTGCAGGCCCCCCCGACCGATGTCAGCCT	The transcriptional activity inhibition efficiency examination of different CsWOX3 domain truncation in yeast
VP16-BK-Not-R	CAAGGGGTTATGCTAGTTATGCCTACCCACCGTACTCGTCAATTC
CsWOX3-VP-BK-F	GCATATGGCCATGGAGGCCGAATTC ATGTCTCCATCAAGTATTACTC
CsWOX3-VP-BK-R	CGGTCGGGGGGGCCTGCAGGTCGACATTTCCCCATCCACCGTTTC
CsWOX3-HDn-VP-BK-R	CGGTCGGGGGGGCCTGCAGGTCGACTTTCATAAAGAAATGATGTTG
CsWOX3-WUSc-VP-BK-F	GCATATGGCCATGGAGGCCGAATTC ATGCTCTATAAGCAGCTTCAACA
VP16-BK-F	GCATATGGCCATGGAGGCCGAATTC ATGGCCCCCCCGACCGATGTCAG
VP16-BK-R	AGTTATGCGGCCGCTGCAGGTCGACCTACCCACCGTACTCGTCAATTC
CsWOX3-VP-62SK-F	CGGCCGCTCTAGAACTAGTGGATCCATGAAGCTACTGTCTTCTATCGA	The transcriptional activity inhibition efficiency examination of different CsWOX3 domain truncation in Nicotiana benthamiana
CsWOX3-VP-62SK-R	CGAGGTCGACGGTATCGATAAGCTTCTAGTTATGCCTACCCACCGTAC
VP16-62SK-R	CGAGGTCGACGGTATCGATAAGCTTTTACTACCCACCGTACTCGTCAA
CsWOX3-BD-62SK-R	CGAGGTCGACGGTATCGATAAGCTTGTCGACTTAATTTCCCCATCCACCG
CsWOX3-RT-FF	ACTCCTTCGAGATGGTGTCCA	For CsWOX3 qRT-PCR
CsWOX3-RT-FF	TTGGCGATCTCTAGCCTTGT
CsTUB-FF	ACGCTGTTGGTGGTGGTAC
CsTUB-RR	GAGAGGGGTAAACAGTGAATC
CsWOX3-ISH-zheng-F	TAATACGACTCACTATAGGGTCCTTCCTCACCATGTTCC	mRNA in situ hybridization of CsWOX3
CsWOX3-ISH-zheng-R	CGTCCTTAAAGTTCCATTGCCAC
CsWOX3-ISH-fan-F	TCCTTCCTCACCATGTTCC
CsWOX3-ISH-fan-R	TAATACGACTCACTATAGGGCGTCCTTAAAGTTCCATTGCCAC
CsWOX3-VIGS-F	ACTTTGTTTTAAATGCCTTTACGTATCCTTCCTCACCATGTTCC	For TRSV-VIGS transient system of CsWOX3 or CsSPL15
CsWOX3-VIGS-R	AATCAACACACAAAACACCTACGTACGTCCTTAAAGTTCCATTGCCAC
CsSPL15-VIGS-F	ACTTTGTTTTAAATGCCTTTACGTATATGTTGGTGCCGAAGAGTGAG
CsSPL15-VIGS-R	AATCAACACACAAAACACCTACGTACGCATTACACCCCTCCGCTTGA
CsPDS-VIGS-F	ACTTTGTTTTAAATGCCTTTACGTATGATGCGACAATGGTGGAACT
CsPDS-VIGS-R	AATCAACACACAAAACACCTACGTAGAGCAGCTAGTGCTTCACA
CsWOX3-DT1-BsF	ATATATGGTCTCGATTGGTGTTGGACACCATCTCGAGTT	CRISPR gene editing of CsWOX3
CsWOX3-DT1-F0	TGGTGTTGGACACCATCTCGAGTTTTAGAGCTAGAAATAGC
CsWOX3-DT2-R0	AACCCTAAGCTTTTGGCGATCTCAATCTCTTAGTCGACTCTAC
CsWOX3-DT2-BsR	ATTATTGGTCTCGAAACCCTAAGCTTTTGGCGATCTCAA
GFP-F	ATGGTGAGCAAGGGCGAG	PCR identification of CsWOX3 CRISPR lines
GFP-R	TTAAGATCTGTACAGCTCGTCCATGC
zCas9-35S-F	CAAGACCCTTCCTCTATATAAGGA
zCas9-951-R	GAGGTTATCCAGGTCATCG
CsWOX3-CRISPR-dna590-F	TTCCTCCTTGTCCCTCTCTCCCCTT
CsWOX3-CRISPR-dna590-R	ACTTACACCATTATTATCTGTTCTC
CsWOX3-CRISPR-dna450-F	CACAAAACACAAAACTCTCACCTCC
CsWOX3-CRISPR-dna450-R	AGTCAACAAAGAAAAGAGTAAGAAC
CsWOX3-121GFP-D35-F	TCGCCTAAGGTCACTATCAGCTAGCTGAGACTTTTCAACAAAGGGT	PCR identification of CsWOX3 DOE lines
CsWOX3-121GFP-D35-R	CGCCGTTGATGTGGACGCCGGGCCCTCATTACTTATCATCATCATCC
CsWOX3-D35-35-F	TGAGACTTTTCAACAAAGGGTAATA
CsWOX3-D35-cds-R	TCATTACTTATCATCATCATCCTTG
CsWOX3-DOE-CDS-JF	ACTCCTTCGAGATGGTGTCC
CsWOX3-DOE-CDS-JR	GGCGGGAACTCCACGAAAAT
CsWOX3-DOE-vect-JF	AATCGGTTGAATGTCGCCCT
CsWOX3-DOE-vect-JR	GGAGCCACCTTCCTTTTCCA
GFP-F	ATGGTGAGCAAGGGCGAG
GFP-R	TTAAGATCTGTACAGCTCGTCCATGC
CsSPL5-PCR-F	ATGGATGCAAAGAGCTTTGAAGGC	Dual-luciferase reporter assay verification of the interaction between partial SPL proteins and CsWOX3
CsSPL5-PCR-R	TTATCTGATATGCAAGTGCTTA
CsSPL5-62SK-F	CGGCCGCTCTAGAACTAGTGGATCCATGGATGCAAAGAGCTTTGAAG
CsSPL5-62SK-R	CGAGGTCGACGGTATCGATAAGCTTTTATCTGATATGCAAGTGCTTA
CsSPL9-PCR-F	ATGGCGACTGGAAAAGCTGATGG
CsSPL9-PCR-R	CTAGGTTGAGCTTTCGCCATGGAGA
CsSPL9-62SK-F	CGGCCGCTCTAGAACTAGTGGATCCATGGCGACTGGAAAAGCTGAT
CsSPL9-62SK-R	CGAGGTCGACGGTATCGATAAGCTTCTAGGTTGAGCTTTCGCCATG
CsSPL11-PCR-F	ATGGCAAACTCAGAAGATCAAG
CsSPL11-PCR-R	TCAATTAGTGGAGGATTGGCCAT
CsSPL11-62SK-F	CGGCCGCTCTAGAACTAGTGGATCCATGGCAAACTCAGAAGATCAA
CsSPL11-62SK-R	CGAGGTCGACGGTATCGATAAGCTTTCAATTAGTGGAGGATTGGCC
CsSPL15-PCR-F	ATGTTGGATTATGAATGGGGAT
CsSPL15-PCR-R	TTAGTAAGGTTGTTGGTTAAGGCAG
CsSPL15-62SK-F	CGGCCGCTCTAGAACTAGTGGATCCATGTTGGATTATGAATGGGGA
CsSPL15-62SK-R	CGAGGTCGACGGTATCGATAAGCTTTTAGTAAGGTTGTTGGTTAAG
CsWOX3-0800-F	CGAGGTCGACGGTATCGATAAGCTTGCAAGACCATCTGAGTTGGCGT
CsWOX3-0800-R	AACTAGTGGATCCCCCGGGCTGCAGAATTTTTGTTTGTTTGTTTTTG
CSWOX3-62SK-F	CGGCCGCTCTAGAACTAGTGGATCCATGTCTCCATCAAGTATTACTC	Dual-luciferase reporter assay validation of the interaction between CsWOX3 and some auxin-related genes
CSWOX3-62SK-R	CGAGGTCGACGGTATCGATAAGCTTTTAATTTCCCCATCCACCGTTT
CSPIN2-like-2130pro-pcrF	AGAATGGATACATAAGTCATAACCG
CSPIN2-like-2130pro-pcrR	GAGGTGGTGAAGGTGCGGTCGGTGG
CSPIN2-like-0800-F	CGAGGTCGACGGTATCGATAAGCTTGAAGGAAAATTTAGAATGAATT
CSPIN2-like-0800-R	AACTAGTGGATCCCCCGGGCTGCAGTTGAATAGGAATGGGAATGGGA
CsD6PK-2110pro-pcrF	TAAAATCTAAGGTAAAACCACGC
CsD6PK-2110pro-pcR	TAGAACACTCACATCAGTCCCT
CsD6PK-0800-F	CGAGGTCGACGGTATCGATAAGCTTTTTTTAAAAAAATTCAAAGTCA
CsD6PK-0800-R	AACTAGTGGATCCCCCGGGCTGCAGCAGGACTAACAAAGAACTCAA
CsARF18-2180pro-pcrF	GTAAATCTAGAACTTTGTATGT
CsARF18-2180pro-pcR	TTTGAACCATTCCTCCAGCACAG
CsARF18-0800-F	CGAGGTCGACGGTATCGATAAGCTTTAGAAAACTTAGACTGTTAGTA
CsARF18-0800-R	AACTAGTGGATCCCCCGGGCTGCAGCTCAATCAAAGCCAATTAATTC
CsYUC10-2170pro-pcrF	GCCTATTTATGTAGCAATGAAG
CsYUC10-2170pro-pcR	TGAGAGGTGATTTAGGTAAGCTG
CsYUC10-0800-F	CGAGGTCGACGGTATCGATAAGCTTTTAATCATATCCTAATTTCTCA
CsYUC10-0800-R	AACTAGTGGATCCCCCGGGCTGCAGTTTTACTATAATATGAACAGCT
CsIAA4-2210pro-pcrF	CAATGTTCCAATACAAACCCTAA
CsIAA4-2210pro-pcR	GTTGGAGTTGGTTCGGTTGATGG
CsIAA4-0800-F	CGAGGTCGACGGTATCGATAAGCTTAATCAATTGTCAATCTACATA
CsIAA4-0800-R	AACTAGTGGATCCCCCGGGCTGCAGTGTTGAATTTTTGCTTCTCTGA
CsSPL15-PJG-F	GCCAGATTATGCCTCTCCCGAATTCATGTTGGATTATGAATGGGGAT	Verification of interaction between CsSPL15 and some SBP-box DNA cis-elements presented in the promoter of CsWOX3
CsSPL15-PJG-R	GCGAAGAAGTCCAAAGCTTCTCGAGTTAGTAAGGTTGTTGGTTAAGG
SPL-Wp1900-lacz-F	AATTCAAAGTAGTACAAAGCTTAAAGTAGTACAAAGCTTAAAGTAGTACAAAGCTTC
SPL-Wp1900-lacz-R	TCGAGAAGCTTTGTACTACTTTAAGCTTTGTACTACTTTAAGCTTTGTACTACTTTG
SPL-Wp1832-lacz-F	AATTCTTGTTTGTACTTTTAGATTGTTTGTACTTTTAGATTGTTTGTACTTTTAGAC
SPL-Wp1832-lacz-R	TCGAGTCTAAAAGTACAAACAATCTAAAAGTACAAACAATCTAAAAGTACAAACAAG
SPL-Wp1627-lacz-F	AATTCCGATAGGTACAAGTTTTCGATAGGTACAAGTTTTCGATAGGTACAAGTTTTC
SPL-Wp1627-lacz-R	TCGAGAAAACTTGTACCTATCGAAAACTTGTACCTATCGAAAACTTGTACCTATCGG
SPL-Wp1167-lacz-F	AATTCTCGACTGTACTTATTTGTCGACTGTACTTATTTGTCGACTGTACTTATTTGC
SPL-Wp1167-lacz-R	TCGAGCAAATAAGTACAGTCGACAAATAAGTACAGTCGACAAATAAGTACAGTCGAG
SPL-Wp0283-lacz-F	AATTCTTGTGTGTACTAAGTAGTTGTGTGTACTAAGTAGTTGTGTGTACTAAGTAGC
SPL-Wp0283-lacz-R	TCGAGCTACTTAGTACACACAACTACTTAGTACACACAACTACTTAGTACACACAAG
Csa4G285710.2-pcr-F	ATGAGTACCATAATAGAATTC	Investigation of the interactions between CsWOX3 and some interested E3 ubiquitin ligases
Csa4G285710.2-pcr-R	TCACCTCACTCTCCATATTCGTC
Csa4G285710.2-AD-F	TATGGCCATGGAGGCCAGTGAATTCATGAGTACCATAATAGAATTC
Csa4G285710.2-AD-R	TACGATTCATCTGCAGCTCGAGCTCTCACCTCACTCTCCATATTC
Csa6G041770.1-pcr-F	ATGGATTCTGAGGACGATCTTC
Csa6G041770.1-pcr-R	TCAATGGCGTTGATGGCAC
Csa6G041770.1-AD-F	TATGGCCATGGAGGCCAGTGAATTCATGGATTCTGAGGACGATCTTCAT
Csa6G041770.1-AD-R	TACGATTCATCTGCAGCTCGAGCTCTCAATGGCGTTGATGGCACATCTC
Csa6G146940.1-pcr-F	ATGAGGACCTGTGCAATATGC
Csa6G146940.1-pcr-R	TTACTGTGGTGGTGACGGTTG
Csa6G146940.1-AD-F	TATGGCCATGGAGGCCAGTGAATTCATGAGGACCTGTGCAATATGC
Csa6G146940.1-AD-R	TACGATTCATCTGCAGCTCGAGCTCTTACTGTGGTGGTGACGGTTG
Csa7G394010.1-pcr-F	ATGGAAGAAGAACACTTCCCTCT
Csa7G394010.1-pcr-R	TCATTGACGTCCTCCGGAAGAAG
Csa7G394010.1-AD-F	TATGGCCATGGAGGCCAGTGAATTCATGGAAGAAGAACACTTCCCTC
Csa7G394010.1-AD-R	TACGATTCATCTGCAGCTCGAGCTCTCATTGACGTCCTCCGGAAGAAG
CsWOX3-nLUC-F	GGACGAGCTCGGTACCCGGGGATCCATGTCTCCATCAAGTATTACTC	Verifying the interaction between CsWOX3 and CsMIEL1-like through firefly luciferase complementation imaging assay
CsWOX3-nLUC-R	GGGACGCGTACGAGATCTGGTCGACATTTCCCCATCCACCGTTTCC
cLUC-Csa7G394010.1-F	GTCCCGGGGCGGTACCCGGGGATCCATGGAAGAAGAACACTTCCCTC
cLUC-Csa7G394010.1-R	ACGAACGAAAGCTCTGCAGGTCGACTCATTGACGTCCTCCGGAAGAA
CsWOX3-35CE-F	GGCCTGGCGCGCCACTAGTGGATCCATGTCTCCATCAAGTATTACTC	Bimolecular fluorescence complementation assay is used for verifying the interaction between CsWOX3 and CsMIEL1-like
CsWOX3-35CE-R	GAACATCGTATGGGTACATCCCGGGATTTCCCCATCCACCGTTTCCA
CsMIEL1-like-35NE-F	GGCCTGGCGCGCCACTAGTGGATCCATGGAAGAAGAACACTTCCCTC
CsMIEL1-like-35NE-R	AAATCAACTTTTGCTCCATCCCGGGTTGACGTCCTCCGGAAGAAGTC
CsMIEL1-like-sp1300GFP-F	TAGAAAGCTTCTGCAGGGGCCCGGGATGGAAGAAGAACACTTCCC	Subcellular localization of CsMIEL1-like in Nicotiana benthamiana leaves
CsMIEL1-like-sp1300GFP-R	TCACCATGGTACCGGATCCACTAGTTTGACGTCCTCCGGAAGAAGTC
CsMl-RT-FF	CCAATCCGGCCTCAAACAAG	For CsMIEL1-like qRT-PCR
CsMl-RT-RR	AACAAGTTCATGGCGGTCCT
CsSPL-RT-FF	AAGCGAAGCATTACCACCGA	For CsSPL15 qRT-PCR
CsSPL-RT-RR	TCGGCAACTCCGTTTTCCAT
CsARF-RT-FF	TTCAGGTTTCGGACCCACTG	For CsARF18 qRT-PCR
CsARF-RT-RR	GGGGCAAGGTGAATTGGAGA
Laczi-IAA4-box1-FF	AATTCAATATGTGTTTTAATTGAAAATAATGGAATATGTGTTTTAATTGAAAATAATGGC	Verification of interaction between CsWOX3 and the DNA cis-elements presented in the promoter of some auxin-related genes
Laczi-IAA4-box1-RR	TCGAGCCATTATTTTCAATTAAAACACATATTCCATTATTTTCAATTAAAACACATATTG
Laczi-IAA4-box2-FF	AATTCTTTACTATAGTTAATTGAAGATTTTTTTTTACTATAGTTAATTGAAGATTTTTTC
Laczi-IAA4-box2-RR	TCGAGAAAAAATCTTCAATTAACTATAGTAAAAAAAAATCTTCAATTAACTATAGTAAAG
Laczi-IAA4-box3-FF	AATTCCTCTTTAGCTTTAATCGGCTTCTATAACTCTTTAGCTTTAATCGGCTTCTATAAC
Laczi-IAA4-box3-RR	TCGAGTTATAGAAGCCGATTAAAGCTAAAGAGTTATAGAAGCCGATTAAAGCTAAAGAGG
Laczi-YUC10-box1-FF	AATTCCATAAACATATTAATTGTGTTCCAATACATAAACATATTAATTGTGTTCCAATAC
Laczi-YUC10-box1-RR	TCGAGTATTGGAACACAATTAATATGTTTATGTATTGGAACACAATTAATATGTTTATGG
Laczi-YUC10-box2-FF	AATTCTTTAGTAACGTTAATTGCATCATGCATTTTAGTAACGTTAATTGCATCATGCATC
Laczi-YUC10-box2-RR	TCGAGATGCATGATGCAATTAACGTTACTAAAATGCATGATGCAATTAACGTTACTAAAG
Laczi-YUC10-box3-FF	AATTCACACAGTAAACAATTAAAGAAAAAACTACACAGTAAACAATTAAAGAAAAAACTC
Laczi-YUC10-box3-RR	TCGAGAGTTTTTTCTTTAATTGTTTACTGTGTAGTTTTTTCTTTAATTGTTTACTGTGTG
Laczi-ARF18-box1-FF	AATTCGGAGAAGTAATTAATTGGCTTCCATTTGGAGAAGTAATTAATTGGCTTCCATTTC
Laczi-ARF18-box1-RR	TCGAGAAATGGAAGCCAATTAATTACTTCTCCAAATGGAAGCCAATTAATTACTTCTCCG
Laczi-ARF18-box2-FF	AATTCGAATTGTAAATTAATAGAATAATAAAAGAATTGTAAATTAATAGAATAATAAAAC
Laczi-ARF18-box2-RR	TCGAGTTTTATTATTCTATTAATTTACAATTCTTTTATTATTCTATTAATTTACAATTCG
Laczi-ARF18-box3-FF	AATTCGGCAGAGGAATTAATTGGCTTTGATTGGGCAGAGGAATTAATTGGCTTTGATTGC
Laczi-ARF18-box3-RR	TCGAGCAATCAAAGCCAATTAATTCCTCTGCCCAATCAAAGCCAATTAATTCCTCTGCCG
Laczi-ARF18-G-box-FF	AATTCCTTTGCTCACGTGATTGCATCTTTGCTCACGTGATTGCATC
Laczi-ARF18-G-box-RR	TCGAGATGCAATCACGTGAGCAAAGATGCAATCACGTGAGCAAAGG
