# Supplementary material for: The WUSCHEL-related homeobox transcription factor CsWOX3 negatively regulates fruit spine morphogenesis in cucumber (Cucumis sativus L.)
Source: Hortic Res. 2024 Jun 14;11(8):uhae163. doi: 10.1093/hr/uhae163 (PMC11298622; doi:10.1093/hr/uhae163)
Supplement: Web_Material_uhae163 [file web_material_uhae163.zip › Supplemental Table S2. Differentially expressed genes within CsWOX3 overexpression lines transcriptome profiling.xlsx]

## Sheet: all DEGs
#ID	WTXT-1_Count	WTXT-2_Count	WBS-1_Count	WBS-2_Count	WTXT-1_FPKM	WTXT-2_FPKM	WBS-1_FPKM	WBS-2_FPKM	FDR	log2FC	regulated	functional annotation
Csa1G032990	231	222	43	61	13.4374	13.1532	2.65358	2.88452	1.09353e-05	-2.19583	down	DNA binding protein, putative; contains IPR011598 (Myc-type, basic helix-loop-helix (bHLH) domain)
Csa1G038890	732	760	142	188	15.1027	15.9324	3.14836	3.16454	2.12112e-16	-2.24539	down	ATP synthase subunit beta
Csa1G256750	558	548	208	329	8.62594	8.60381	3.45529	4.16539	0.00255936	-1.12465	down	Serine carboxypeptidase, putative; contains IPR001563 (Peptidase S10, serine carboxypeptidase)
Csa1G372010	2608	1949	961	732	34.7853	26.409	13.8261	8.00456	0.000407318	-1.45137	down	Aldehyde dehydrogenase, putative; contains IPR016161 (Aldehyde/histidinol dehydrogenase)
Csa1G435760	644	875	343	375	7.28863	10.0667	4.18201	3.48236	0.00412297	-1.13565	down	9-cis-epoxycarotenoid dioxygenase, putative; contains IPR004294 (Carotenoid oxygenase)
Csa1G501850	4315	3587	1701	2378	57.1936	48.3038	24.3206	25.8409	4.32694e-06	-1.02723	down	3-ketoacyl-CoA synthase; contains IPR012392 (Very-long-chain 3-ketoacyl-CoA synthase), IPR016039 (Thiolase-like)
Csa1G602530	225	524	50	60	2.39236	5.65746	0.562992	0.515287	1.80871e-05	-2.8309	down	L-ascorbate oxidase; contains IPR017760 (L-ascorbate oxidase, plants)
Csa1G616330	738	780	289	359	10.7337	11.5247	4.53296	4.28289	2.57733e-06	-1.29234	down	GRAS family transcription factor; contains IPR005202 (Transcription factor GRAS)
Csa2G006270	339	364	57	121	9.04479	9.86204	1.63626	2.64072	5.41733e-05	-2.08389	down	Ethylene-responsive transcription factor 1A; contains IPR016177 (DNA-binding, integrase-type)
Csa2G021550	4038	4181	1677	2415	80.8403	85.0569	36.2083	39.6478	1.3715e-08	-1.08224	down	Transcription factor; contains IPR011598 (Myc-type, basic helix-loop-helix (bHLH) domain)
Csa2G060450	292	380	55	95	2.5992	3.43786	0.523138	0.691428	3.34252e-06	-2.25123	down	Potassium-transporting ATPase B chain 2; contains IPR001757 (Cation-transporting P-type ATPase), IPR023214 (HAD-like domain)
Csa2G138200	1725	2073	639	655	68.2116	83.2999	27.2517	21.2254	2.03889e-09	-1.60241	down	Putative cytochrome b5; contains IPR001199 (Cytochrome b5-like heme/steroid binding domain)
Csa2G147920	2526	3494	1088	1312	35.9367	50.5147	16.6962	15.3055	6.06338e-07	-1.389	down	Hydroxycinnamoyl CoA shikimate/quinate hydroxycinnamoyltransferase; contains IPR003480 (Transferase), IPR023213 (Chloramphenicol acetyltransferase-like domain)
Csa2G247060	2306	2559	487	1068	78.5574	88.5712	17.8909	29.8233	2.3464e-06	-1.75488	down	Transcription factor RADIALIS; contains IPR009057 (Homeodomain-like)
Csa2G264000	2260	2664	938	1017	54.1635	64.871	24.2457	19.9741	5.9083e-09	-1.38601	down	Unknown protein; contains IPR006041 (Pollen Ole e 1 allergen/extensin)
Csa2G264630	2420	3119	1152	1654	28.6187	37.4859	14.698	16.0348	0.000126334	-1.05755	down	Nodulin family protein; contains IPR010658 (Nodulin-like), IPR016196 (Major facilitator superfamily domain, general substrate transporter)
Csa2G370550	480	458	87	150	19.5396	18.9431	3.82434	5.00186	8.90512e-08	-2.07184	down	MADS box transcription factor; contains IPR002487 (Transcription factor, K-box)
Csa2G416250	1023	1153	338	592	10.1971	11.6854	3.6293	4.8387	9.67398e-05	-1.31758	down	Cellulose synthase-like protein; contains IPR005150 (Cellulose synthase)
Csa3G009550	183	304	48	15	4.12558	6.96509	1.15494	0.27191	0.00390885	-2.92195	down	Glycine-rich protein-1
Csa3G016920	4063	7195	1252	591	104.484	188.032	34.7156	12.4593	5.34545e-06	-2.59852	down	HAD-superfamily hydrolase, subfamily IA, variant 3; contains IPR006402 (HAD-superfamily hydrolase, subfamily IA, variant 3), IPR023214 (HAD-like domain)
Csa3G020080	1439	1633	602	984	28.195	32.4997	12.7097	15.8015	0.000651414	-1.04001	down	Heat-shock protein, putative; contains IPR008978 (HSP20-like chaperone)
Csa3G126810	5146	4224	1781	1891	64.7907	54.0403	24.1772	19.518	1.55243e-09	-1.40193	down	Pectinesterase; contains IPR006501 (Pectinesterase inhibitor), IPR011050 (Pectin lyase fold/virulence factor)
Csa3G147770	2863	4048	1432	1585	53.6496	77.0879	28.9434	24.3588	3.41008e-05	-1.25092	down	Spermidine synthase; contains IPR001045 (Spermidine/spermine synthases family)
Csa3G181440	2643	5201	1419	1943	15.9214	31.8392	9.21996	9.59954	0.00590911	-1.29594	down	Receptor-like kinase; contains IPR001611 (Leucine-rich repeat), IPR003591 (Leucine-rich repeat, typical subtype), IPR011009 (Protein kinase-like domain), IPR013210 (Leucine-rich repeat-containing N-terminal, type 2), IPR013320 (Concanavalin A-like lectin/glucanase, subgroup)
Csa3G182110	2330	1901	1038	763	28.9398	23.9899	13.8991	7.76779	0.00390803	-1.25236	down	KDEL motif-containing protein 1, putative; contains IPR006598 (Lipopolysaccharide-modifying protein)
Csa3G389860	96	51	0	0	6.00214	3.20062	0	0	5.41733e-05	-8.6964	down	Kelch repeat-containing F-box family protein; contains IPR011043 (Galactose oxidase/kelch, beta-propeller), IPR015916 (Galactose oxidase, beta-propeller)
Csa3G389870	294	195	0	0	8.99928	6.04066	0	0	5.9083e-09	-10.4309	down	Kelch repeat-containing F-box family protein; contains IPR015915 (Kelch-type beta propeller)
Csa3G481240	403	308	128	149	15.7479	12.2269	5.38976	4.7512	0.00198194	-1.41861	down	Unknown protein
Csa3G732630	369	430	81	165	7.43641	8.79776	1.74549	2.73031	0.000356295	-1.80019	down	SOUL heme-binding-like protein; contains IPR006917 (SOUL haem-binding protein), IPR011256 (Regulatory factor, effector, bacterial)
Csa3G748220	640	595	313	291	16.3109	15.4141	8.59047	6.0671	0.00908271	-1.07304	down	Homeobox-leucine zipper protein; contains IPR003106 (Leucine zipper, homeobox-associated), IPR009057 (Homeodomain-like)
Csa3G797600	1140	923	83	293	137.832	113.341	10.7287	29.0254	1.43967e-05	-2.59523	down	Unknown protein
Csa3G824850	518	498	94	168	14.2159	13.8851	2.78406	3.77833	1.34936e-07	-2.04527	down	MYB transcription factor; contains IPR009057 (Homeodomain-like)
Csa3G842080	67	84	0	0	3.31719	4.25314	0	0	2.67631e-05	-8.7371	down	Unknown protein
Csa3G852560	1296	1293	336	694	13.0718	13.2472	3.65534	5.74042	0.000237485	-1.43371	down	Cytochrome P450; contains IPR001128 (Cytochrome P450)
Csa4G004780	842	409	195	177	13.1094	6.46793	3.26123	2.2532	0.00344971	-1.78678	down	Acyl-protein thioesterase; contains IPR003140 (Phospholipase/carboxylesterase/thioesterase)
Csa4G006190	193	325	65	84	3.00569	5.14746	1.08969	1.0699	0.00294935	-1.86588	down	Leucine-rich repeat receptor-like protein kinase; contains IPR001611 (Leucine-rich repeat), IPR003591 (Leucine-rich repeat, typical subtype)
Csa4G064120	973	1012	465	422	22.8458	24.1449	11.7624	8.11702	0.000594673	-1.2012	down	Glutathione S-transferase; contains IPR010987 (Glutathione S-transferase, C-terminal-like), IPR012336 (Thioredoxin-like fold)
Csa4G083610	501	470	46	124	9.23031	8.80616	0.91287	1.86257	1.20424e-06	-2.63205	down	Protein trichome birefringence-like 41; contains IPR025846 (PMR5 N-terminal domain), IPR026057 (PC-Esterase)
Csa4G165920	11759	11694	4168	6260	58.9802	59.5894	22.548	25.7417	9.08678e-12	-1.24902	down	Magnesium chelatase subunit; contains IPR003672 (CobN/magnesium chelatase)
Csa4G187840	203	261	0	0	19.5795	25.541	0	0	6.3916e-09	-10.3567	down	Unknown protein
Csa4G286940	7319	7015	2478	962	210.498	204.982	76.8562	22.6716	0.00114643	-2.03156	down	Lipoxygenase; contains IPR000907 (Lipoxygenase), IPR008976 (Lipase/lipooxygenase, PLAT/LH2), IPR027433 (Lipoxygenase, domain 3)
Csa4G286950	1751	1645	588	229	211.823	202.195	76.7233	22.6656	0.00309789	-2.02945	down	Lipoxygenase; contains IPR000907 (Lipoxygenase)
Csa4G294940	550	427	116	167	4.68632	3.69478	1.06328	1.16209	1.20424e-06	-1.86184	down	p-hydroxybenzoic acid efflux pump subunit aaeB
Csa4G364040	2189	3732	1381	1196	52.432	90.195	35.6233	23.4043	0.00958067	-1.23508	down	Universal stress protein family protein; contains IPR014729 (Rossmann-like alpha/beta/alpha sandwich fold)
Csa4G495210	1076	781	361	513	17.724	13.077	6.4059	6.93182	0.0014226	-1.1612	down	Glutamyl-tRNA(Gln) amidotransferase subunit A; contains IPR000120 (Amidase), IPR023631 (Amidase signature domain)
Csa4G639890	1648	2020	817	496	20.7468	25.8358	11.0918	5.11152	0.00433452	-1.48825	down	Lipase; contains IPR002921 (Lipase, class 3)
Csa5G114570	2327	1305	639	709	236.434	134.679	70.0237	59.0272	0.000473214	-1.48318	down	Defensin protein 1; contains IPR008176 (Gamma thionin)
Csa5G139430	8480	6556	3243	4521	101.681	79.8652	41.935	44.4504	2.32476e-05	-1.0265	down	Pectinesterase; contains IPR006501 (Pectinesterase inhibitor), IPR011050 (Pectin lyase fold/virulence factor)
Csa5G151500	787	575	285	386	29.1823	21.6854	11.3969	11.7279	0.00616896	-1.09143	down	Gb|AAF04428.1
Csa5G153010	1753	1423	231	457	22.8775	18.8576	3.24333	4.88055	1.7287e-11	-2.30614	down	Cytochrome P450, putative; contains IPR001128 (Cytochrome P450)
Csa5G161900	1866	2080	504	358	57.0448	64.5923	16.6183	8.96965	4.54081e-09	-2.21386	down	14 kDa proline-rich protein DC2.15, putative; contains IPR016140 (Bifunctional inhibitor/plant lipid transfer protein/seed storage helical domain)
Csa5G184310	1940	1427	761	938	22.8465	17.0766	9.66043	9.05716	0.000685981	-1.04939	down	Putative regulator of chromosome condensation (RCC1) family protein; contains IPR009091 (Regulator of chromosome condensation 1/beta-lactamase-inhibitor protein II)
Csa5G602120	687	432	174	127	10.9703	7.00845	2.98487	1.66421	0.000685981	-1.91563	down	Xyloglucan endotransglucosylase/hydrolase 5; contains IPR008985 (Concanavalin A-like lectin/glucanases superfamily), IPR016455 (Xyloglucan endotransglucosylase/hydrolase)
Csa5G623650	6113	4857	819	2547	164.622	132.89	23.7785	56.2479	0.000438028	-1.83887	down	Repetitive proline-rich cell wall protein
Csa5G633260	1315	1535	592	727	18.5407	21.9989	8.99656	8.39853	2.04733e-06	-1.175	down	UDP-glycosyltransferase 1; contains IPR002213 (UDP-glucuronosyl/UDP-glucosyltransferase)
Csa6G013950	180	69	9	24	4.98321	1.92728	0.264011	0.534578	0.00782579	-3.02708	down	LOB domain-containing protein, putative; contains IPR004883 (Lateral organ boundaries, LOB)
Csa6G084580	1590	1710	346	863	41.7707	45.6463	9.79562	18.5829	0.000805232	-1.56734	down	Disease resistance response protein; contains IPR004265 (Plant disease resistance response protein)
Csa6G095910	3361	2633	1047	1133	29.3335	23.3407	9.85466	8.10587	2.0409e-09	-1.51127	down	Late elongated hypocotyl and circadian clock associated-1-like protein 1; contains IPR009057 (Homeodomain-like)
Csa6G147460	1059	997	451	630	9.40775	9.00264	4.32206	4.59223	0.000141847	-1.00045	down	Phenylalanine ammonia-lyase; contains IPR001106 (Aromatic amino acid lyase), IPR023144 (Phenylalanine ammonia-lyase, shielding domain), IPR024083 (Fumarase/histidase, N-terminal)
Csa6G149960	437	503	215	260	3.79419	4.44393	2.00872	1.84845	0.00693282	-1.04711	down	Phospholipid:diacylglycerol acyltransferase; contains IPR003386 (Lecithin:cholesterol/phospholipid:diacylglycerol acyltransferase)
Csa6G152340	365	458	65	131	12.5422	15.9931	2.38465	3.66779	9.47387e-06	-2.16934	down	Soft fertilization envelope protein
Csa6G344270	81	176	6	24	1.12993	2.51665	0.086663	0.270814	0.00485687	-3.23457	down	Chaperone protein dnaJ, putative; contains IPR001623 (DnaJ domain), IPR026894 (DNAJ-containing protein, X-domain)
Csa6G366390	1552	1426	657	897	21.3155	21.5517	9.73842	10.1022	1.19773e-05	-1.0096	down	UDP-glucose 6-dehydrogenase; contains IPR017476 (Nucleotide sugar dehydrogenase)
Csa6G410650	620	898	238	393	5.57636	8.2035	2.30037	2.89219	0.00194446	-1.35373	down	Copalyl diphosphate synthase 1; contains IPR008930 (Terpenoid cyclases/protein prenyltransferase alpha-alpha toroid), IPR008949 (Terpenoid synthase)
Csa6G421770	672	505	79	88	14.2512	10.8885	1.80417	1.51947	4.35007e-15	-2.87344	down	Trichome birefringence-like 43 protein; contains IPR025846 (PMR5 N-terminal domain), IPR026057 (PC-Esterase)
Csa6G425710	2738	3383	1472	1396	65.6836	82.4703	38.0902	27.4555	0.00020701	-1.13573	down	Pollen Ole e 1 allergen and extensin family protein; contains IPR006041 (Pollen Ole e 1 allergen/extensin)
Csa6G452640	696	662	53	150	15.3817	14.8553	1.25647	2.71313	2.40963e-08	-2.86394	down	Soft fertilization envelope protein
Csa6G476070	1187	868	107	124	24.3776	18.101	2.36205	2.07581	1.23157e-24	-3.2119	down	Gibberellin 20-oxidase; contains IPR002283 (Isopenicillin N synthase), IPR026992 (Non-haem dioxygenase N-terminal domain), IPR027443 (Isopenicillin N synthase-like)
Csa6G507140	2333	1878	783	1073	43.2856	35.398	15.6685	16.3235	3.72475e-07	-1.25334	down	GDSL esterase/lipase; contains IPR001087 (Lipase, GDSL)
Csa6G514850	2960	4127	1506	1826	35.812	50.7302	19.648	18.1132	6.57411e-05	-1.1515	down	Cytochrome P450; contains IPR001128 (Cytochrome P450)
Csa6G525500	1581	1362	315	515	30.3533	26.5562	6.50774	8.09432	3.64904e-12	-1.91093	down	Monoglyceride lipase; contains IPR000073 (Alpha/beta hydrolase fold-1)
Csa7G051320	101	59	8	15	4.34705	2.57209	0.332603	0.517219	0.00908271	-2.88634	down	O-acyltransferase WSD1; contains IPR009721 (O-acyltransferase, WSD1, C-terminal)
Csa7G059150	260	168	8	33	7.56863	4.97197	0.240675	0.782363	4.18064e-05	-3.51738	down	UDP-glycosyltransferase 1; contains IPR002213 (UDP-glucuronosyl/UDP-glucosyltransferase)
Csa7G069710	5276	4587	1594	2023	62.475	55.1804	20.3583	19.6366	2.4573e-17	-1.51262	down	Squalene monooxygenase, putative, expressed; contains IPR003042 (Aromatic-ring hydroxylase-like), IPR006076 (FAD dependent oxidoreductase)
Csa7G267900	8976	8771	3271	5877	158.736	157.596	62.3922	85.2131	0.000189929	-1.05043	down	Photosystem II 22 kDa protein; contains IPR022796 (Chlorophyll A-B binding protein), IPR023329 (Chlorophyll a/b binding protein domain)
Csa7G336480	4794	8115	2704	2368	183.899	316.307	111.89	74.4896	0.00106045	-1.38339	down	Unknown protein
Csa7G351890	1596	1573	348	819	23.5389	23.3317	5.81112	10.4806	0.000375191	-1.55531	down	Quinone oxidoreductase, putative; contains IPR002085 (Alcohol dehydrogenase superfamily, zinc-type), IPR016040 (NAD(P)-binding domain), IPR020843 (Polyketide synthase, enoylreductase)
Csa7G387720	1615	946	352	633	24.0805	14.3367	5.6494	7.73046	0.00197481	-1.47103	down	Heat stress transcription factor A-6b; contains IPR011991 (Winged helix-turn-helix DNA-binding domain)
Csa7G388370	171	167	9	42	8.77979	8.73342	0.465894	1.77249	0.00371399	-2.87311	down	cDNA clone:J013105D21, full insert sequence
Csa7G395270	77	96	6	11	0.754413	0.95458	0.060007	0.08123	0.00039462	-3.43239	down	Probable potassium transport system protein kup 2; contains IPR003855 (K+ potassium transporter)
Csa7G430170	231	248	82	98	3.03804	3.30513	1.16091	1.05509	0.00333654	-1.47362	down	Legume lectin, beta domain; contains IPR010341 (Protein of unknown function DUF936, plant)
Csa7G433310	362	412	138	113	4.44249	5.12569	1.81543	1.13166	0.000885594	-1.65755	down	Cryptochrome-like protein 1; contains IPR005101 (DNA photolyase, FAD-binding/Cryptochrome, C-terminal), IPR006050 (DNA photolyase, N-terminal)
NewGene_1082	1507	1409	660	749	29.0344	28.1593	13.6612	11.6026	2.12259e-06	-1.10608	down
NewGene_673	248	730	68	17	5.85028	17.5505	1.71123	0.329316	0.00100166	-3.48136	down
NewGene_974	101	52	6	12	1.93062	1.03715	0.116866	0.188564	0.00743934	-3.17807	down
Csa7G056500	3318	1711	5201	8303	144.477	75.7009	244.31	296.502	0.00309789	1.3416	up	F-box protein PP2-B1; contains IPR025886 (Phloem protein 2-like)
Csa6G495000	252	330	602	921	4.23078	5.63536	10.9314	12.7169	0.000492597	1.30629	up	Peroxidase 5; contains IPR010255 (Haem peroxidase)
Csa1G002810	87	72	225	309	2.18834	1.83617	6.14765	6.41147	0.000690664	1.67618	up	Peptide methionine sulfoxide reductase MsrA; contains IPR002569 (Peptide methionine sulphoxide reductase MsrA)
Csa1G008570	1358	1048	3295	2365	21.356	16.7364	55.8832	30.4862	0.00791581	1.21678	up	Hypersensitive-induced response protein; contains IPR001107 (Band 7 protein)
Csa1G023030	1174	1235	3303	2478	38.3984	41.0429	116.536	66.4475	0.00160029	1.24111	up	Unknown protein
Csa1G025940	761	750	1859	2033	8.09657	8.11481	21.3559	17.7523	3.47912e-09	1.31164	up	Putative transporter protein; contains IPR005828 (General substrate transporter), IPR016196 (Major facilitator superfamily domain, general substrate transporter)
Csa1G038340	569	636	1234	1523	10.1721	11.5594	23.8054	22.3326	2.04733e-06	1.13038	up	NAC domain-containing protein 21/22, putative; contains IPR003441 (No apical meristem (NAM) protein)
Csa1G039900	440	256	1286	1460	11.5214	6.8121	36.3087	31.3566	7.11823e-07	1.92503	up	MADS-box transcription factor; contains IPR002487 (Transcription factor, K-box)
Csa1G039940	51	45	118	616	1.57355	1.42108	3.94572	15.7753	0.00464402	2.77049	up	Breaking of asymmetry in the stomatal lineage protein
Csa1G042350	19	13	274	74	0.40462	0.280155	6.47	1.31713	0.0031059	3.49119	up	Myb transcription factor; contains IPR009057 (Homeodomain-like)
Csa1G042920	1540	1583	2506	8869	22.3976	23.384	39.3193	105.774	0.00385437	1.72105	up	Jasmonate ZIM-domain protein 2; contains IPR010399 (Tify), IPR018467 (CO/COL/TOC1, conserved site)
Csa1G042980	480	392	964	1027	8.46767	7.02649	18.3668	14.8785	0.000400798	1.14025	up	Mitogen-activated protein kinase kinase; contains IPR011009 (Protein kinase-like domain)
Csa1G045660	66	138	526	603	0.852295	1.82445	7.39189	6.45285	7.39239e-06	2.40965	up	AAA-ATPase 1-like protein; contains IPR025753 (AAA-type ATPase, N-terminal domain), IPR027417 (P-loop containing nucleoside triphosphate hydrolase)
Csa1G046050	326	308	531	901	6.51383	6.25446	11.462	14.802	0.00539955	1.0865	up	At1g70420/F17O7_4; contains IPR012442 (Protein of unknown function DUF1645)
Csa1G050230	67	44	159	235	2.69215	1.77564	6.88047	7.74099	0.00949662	1.75055	up	Unknown protein
Csa1G051710	9	12	96	146	0.132568	0.189393	1.70548	1.97888	2.12805e-05	3.44593	up	Bidirectional sugar transporter N3; contains IPR004316 (SWEET sugar transporter)
Csa1G064170	79	174	295	1067	1.19378	2.65857	4.8052	13.221	0.00804176	2.28225	up	Tryptophan synthase beta chain, putative; contains IPR023026 (Tryptophan synthase beta chain/beta chain-like)
Csa1G065930	157	77	895	591	1.80965	0.895299	11.1394	5.59081	1.11543e-05	2.6568	up	Cysteine-rich receptor-like protein kinase; contains IPR002902 (Gnk2-homologous domain), IPR011009 (Protein kinase-like domain), IPR013320 (Concanavalin A-like lectin/glucanase, subgroup)
Csa1G071830	298	175	541	791	5.98629	3.56919	11.7267	13.0291	0.00417506	1.41747	up	Terminal flower 1; contains IPR008914 (Phosphatidylethanolamine-binding protein PEBP)
Csa1G072450	189	105	948	379	4.03851	2.11633	22.4731	6.55464	0.00929834	2.20068	up	Putative nuclease; contains IPR003154 (S1/P1 nuclease), IPR008947 (Phospholipase C/P1 nuclease domain)
Csa1G108270	13	13	97	119	1.0567	1.05898	8.82336	8.25449	0.000232434	2.99145	up	Unknown protein
Csa1G170000	126	166	503	739	1.32275	1.76963	5.75035	6.39905	3.01998e-08	2.01043	up	BTB/POZ domain-containing protein; contains IPR011333 (BTB/POZ fold), IPR027356 (NPH3 domain)
Csa1G231530	210	298	668	901	5.00158	7.23557	17.2229	17.6573	2.05637e-05	1.55546	up	Auxin-responsive protein; contains IPR003311 (AUX/IAA protein)
Csa1G250130	3513	3414	11859	6510	37.2714	36.7362	133.663	55.9107	0.00687515	1.41029	up	Oxidoreductase; contains IPR002347 (Glucose/ribitol dehydrogenase)
Csa1G264020	833	771	1710	1715	9.56696	8.98792	21.179	16.1441	0.000180961	1.04846	up	Serine-rich protein
Csa1G324370	1358	1451	3289	3167	15.1472	16.4385	39.5623	28.9569	1.09353e-05	1.15793	up	Nitrate transporter; contains IPR000109 (Proton-dependent oligopeptide transporter family), IPR016196 (Major facilitator superfamily domain, general substrate transporter)
Csa1G329900	424	308	1559	1036	4.98388	3.68186	19.7894	9.98898	0.000223141	1.81451	up	Metal transporter protein; contains IPR004813 (Oligopeptide transporter, OPT superfamily)
Csa1G329910	22	18	128	112	1.78599	1.49137	11.569	7.72022	0.00186621	2.5496	up	Unknown protein
Csa1G422990	343	258	694	1091	7.44586	5.67907	16.2535	19.4373	2.83829e-05	1.48791	up	Xyloglucan endotransglucosylase/hydrolase; contains IPR008264 (Beta-glucanase), IPR008985 (Concanavalin A-like lectin/glucanases superfamily), IPR016455 (Xyloglucan endotransglucosylase/hydrolase)
Csa1G479640	452	424	712	2310	8.82254	8.41643	15.006	37.0088	0.00934093	1.64886	up	Probable peptide/nitrate transporter; contains IPR000109 (Proton-dependent oligopeptide transporter family), IPR016196 (Major facilitator superfamily domain, general substrate transporter)
Csa1G482740	24	3	388	116	0.588534	0.051609	10.5308	2.37905	0.00146201	4.26844	up	Myb-like transcription factor; contains IPR009057 (Homeodomain-like)
Csa1G524760	1189	1390	2496	3053	16.5452	19.5596	37.3232	34.7186	1.99042e-06	1.04241	up	Protein phosphatase 2C; contains IPR001932 (Protein phosphatase 2C (PP2C)-like), IPR015655 (Protein phosphatase 2C)
Csa1G525300	180	112	515	394	5.58791	3.50901	17.2309	10.0339	0.00949662	1.61544	up	Emb|CAB82975.1
Csa1G528510	5739	4670	10881	15279	125.27	103.735	256.488	273.214	1.19385e-09	1.25577	up	AT4g37300/C7A10_60
Csa1G540370	807	444	1514	2393	18.5843	10.3925	37.6226	45.2265	0.000348893	1.56032	up	Reticuline oxidase-like protein; contains IPR012951 (Berberine/berberine-like)
Csa1G542510	4620	1874	8671	9842	108.455	44.6799	219.565	189.444	0.00841193	1.45719	up	Phloem protein 2; contains IPR025886 (Phloem protein 2-like)
Csa1G569140	267	160	1026	1274	9.09211	5.51667	37.683	35.5901	1.295e-10	2.36654	up	Unknown protein
Csa1G574240	146	39	950	354	6.42097	1.73568	45.1247	12.7633	0.00540081	2.84992	up	Cytochrome P450; contains IPR001128 (Cytochrome P450)
Csa1G574250	88	24	727	247	6.61419	1.81753	59.1547	15.2576	0.00289065	3.15853	up	Cytochrome P450; contains IPR001128 (Cytochrome P450)
Csa1G598330	2102	1627	6714	4427	12.2225	9.55516	41.9039	21.02	0.000310486	1.56861	up	Lysine-ketoglutarate reductase/saccharopine dehydrogenase; contains IPR005097 (Saccharopine dehydrogenase / Homospermidine synthase), IPR007545 (LOR/SDH bifunctional enzyme, conserved domain), IPR007698 (Alanine dehydrogenase/PNT, NAD(H)-binding domain), IPR007886 (Alanine dehydrogenase/pyridine nucleotide transhydrogenase, N-terminal)
Csa1G604040	138332	87822	245103	523649	1696.1	1094.04	3241.52	5264.47	2.99157e-05	1.65786	up	Ascorbate oxidase; contains IPR017760 (L-ascorbate oxidase, plants)
Csa1G612880	13	8	354	163	0.219372	0.136907	6.78054	2.36719	3.80528e-08	4.6372	up	Beta-glucosidase; contains IPR001360 (Glycoside hydrolase, family 1), IPR017853 (Glycoside hydrolase, superfamily)
Csa1G614640	1481	1367	2239	5167	28.4202	26.6656	46.3637	81.3406	0.0031725	1.26492	up	JHL23C09.7 protein
Csa1G617890	29	32	94	232	3.06899	3.45076	10.8572	20.4009	0.00687045	2.30065	up	Cytochrome P450, putative; contains IPR001128 (Cytochrome P450)
Csa1G618390	50	76	476	1136	0.924497	1.43846	9.6312	17.4592	1.73665e-12	3.56045	up	Cytochrome P450; contains IPR001128 (Cytochrome P450)
Csa1G618890	23	28	125	271	0.488184	0.620007	2.96123	4.88926	5.42708e-05	2.84875	up	Cytochrome P450, putative; contains IPR001128 (Cytochrome P450)
Csa1G629180	241	389	652	1456	5.35421	8.7896	15.6532	26.5797	0.00294935	1.63014	up	Heat stress transcription factor B-4; contains IPR011991 (Winged helix-turn-helix DNA-binding domain)
Csa1G699560	805	430	1700	2584	13.6658	7.40814	31.1358	35.9922	5.45042e-05	1.71506	up	Ubiquinol oxidase; contains IPR002680 (Alternative oxidase)
Csa1G703590	0	0	85	99	0	0	3.80937	3.35058	9.47387e-06	8.90756	up	Nuclear pore complex protein Nup155; contains IPR004870 (Nucleoporin, Nup155-like)
Csa1G709160	1026	539	1749	2125	26.3143	14.0476	48.4115	44.7035	0.00938787	1.2471	up	Lectin-like protein; contains IPR025886 (Phloem protein 2-like)
Csa2G010390	40	18	825	123	1.44763	0.638322	32.8646	3.7049	0.000443319	4.10723	up	Wound-induced protein WIN1; contains IPR014733 (Barwin-like endoglucanase)
Csa2G010920	601	661	1393	1656	15.1085	16.8837	37.777	34.1395	1.11346e-07	1.21206	up	Auxin-responsive protein; contains IPR003311 (AUX/IAA protein)
Csa2G011420	1525	1270	2697	5998	27.1873	22.8618	51.6159	88.4156	8.14182e-05	1.52651	up	Auxin-responsive protein; contains IPR003311 (AUX/IAA protein)
Csa2G014830	290	170	711	715	1.19284	0.708799	3.15272	2.40853	0.00103964	1.58715	up	Disease resistance protein; contains IPR000767 (Disease resistance protein), IPR027417 (P-loop containing nucleoside triphosphate hydrolase)
Csa2G028480	559	829	1216	2253	20.0455	30.2172	47.0659	66.2891	0.00539955	1.2238	up	Lipoxygenase; contains IPR000907 (Lipoxygenase)
Csa2G057080	2137	2132	3149	6086	37.84	38.3518	60.1577	88.3768	0.00322521	1.01291	up	CONSTANS-like protein; contains IPR000315 (Zinc finger, B-box), IPR010402 (CCT domain)
Csa2G179730	1532	1144	2420	3290	23.8194	18.0788	40.5902	41.9581	0.000276524	1.02262	up	1-aminocyclopropane-1-carboxylate oxidase-like protein; contains IPR005123 (Oxoglutarate/iron-dependent dioxygenase), IPR026992 (Non-haem dioxygenase N-terminal domain), IPR027443 (Isopenicillin N synthase-like)
Csa2G193340	1807	1295	2706	4501	21.5772	15.716	34.8585	44.0918	0.00083659	1.12877	up	Sieve element occlusion protein 1
Csa2G196900	3398	2574	5280	8747	32.3346	24.8779	54.1931	68.2421	0.000106337	1.14462	up	Sieve element occlusion protein 1
Csa2G200420	40	28	180	355	0.88539	0.611308	4.29486	6.43273	2.11448e-06	2.87576	up	Auxin-responsive protein; contains IPR003311 (AUX/IAA protein)
Csa2G247590	43	60	152	298	0.997076	1.4243	3.8666	5.77522	0.00285892	2.02641	up	Transcription factor
Csa2G346000	67	42	121	1083	1.35116	0.863249	2.6652	18.1536	0.00317196	3.27897	up	Expansin S2; contains IPR007118 (Expansin/Lol pI), IPR014733 (Barwin-like endoglucanase)
Csa2G349080	154	130	816	589	3.97868	3.41054	22.7752	12.499	7.62117e-07	2.28789	up	Octicosapeptide/Phox/Bem1p domain-containing protein kinase; contains IPR000270 (Phox/Bem1p)
Csa2G357860	2716	2149	4020	6791	78.0115	62.7173	124.556	159.951	0.000400798	1.06303	up	Calcium-binding protein 8; contains IPR011992 (EF-hand-like domain)
Csa2G358870	60	63	171	218	2.90222	3.13908	9.02891	8.75892	0.00564048	1.59495	up	EF hand family protein; contains IPR011992 (EF-hand-like domain)
Csa2G360770	493	575	924	1519	5.17707	6.14178	10.4725	13.0884	0.000881891	1.10655	up	Putative receptor-like protein kinase; contains IPR011009 (Protein kinase-like domain), IPR013320 (Concanavalin A-like lectin/glucanase, subgroup)
Csa2G404730	312	202	542	1463	4.75104	3.12668	8.90649	18.2969	0.00227086	1.83966	up	LL-diaminopimelate aminotransferase; contains IPR015424 (Pyridoxal phosphate-dependent transferase), IPR019942 (Diaminopimelate aminotransferase, DapL, plant/Chlamydia-type)
Csa2G406800	894	691	1455	4863	22.3535	17.4736	42.3196	94.229	0.00159678	1.8556	up	Fasciclin-like arabinogalactan protein 12.2; contains IPR000782 (FAS1 domain)
Csa2G416170	925	515	1504	2952	7.61927	4.39429	13.3956	20.0016	0.00175263	1.5295	up	Cellulose synthase-like protein; contains IPR005150 (Cellulose synthase)
Csa2G418950	452	435	1348	1203	7.48619	7.32295	24.0888	16.335	5.60307e-06	1.48772	up	Ras-related protein Rab-37; contains IPR001806 (Small GTPase superfamily), IPR027417 (P-loop containing nucleoside triphosphate hydrolase)
Csa2G421020	103	69	198	439	1.8161	1.22345	3.76788	6.34326	0.00978474	1.77988	up	Peroxidase 3, putative; contains IPR010255 (Haem peroxidase)
Csa2G425740	120	99	327	731	1.7157	1.43056	5.05661	8.59209	2.80749e-05	2.16202	up	Cytochrome P450, putative; contains IPR001128 (Cytochrome P450)
Csa2G425750	81	57	368	325	1.19766	0.863666	5.93185	3.97877	1.09258e-05	2.29295	up	Cytochrome P450, putative; contains IPR001128 (Cytochrome P450)
Csa2G429010	35	23	138	359	0.488424	0.327412	2.10732	4.18898	6.47368e-05	2.97841	up	Alcohol acetyltransferase; contains IPR003480 (Transferase), IPR023213 (Chloramphenicol acetyltransferase-like domain)
Csa2G439740	207	155	632	831	3.46624	2.64372	11.4415	11.429	4.12342e-09	1.94686	up	Inositol-tetrakisphosphate 1-kinase, putative; contains IPR008656 (Inositol-tetrakisphosphate 1-kinase)
Csa3G105950	243	213	7357	1943	10.8625	9.68313	355.072	71.2748	0.00103795	4.40087	up	Metallothionein-like protein
Csa3G119290	1463	1073	2139	3298	27.1968	20.2587	42.8747	50.2609	0.0015802	1.01906	up	Unknown protein
Csa3G123730	155	170	403	509	4.8136	5.34525	13.5115	12.9814	7.21655e-05	1.42308	up	Generic methyltransferase; contains IPR004159 (Putative S-adenosyl-L-methionine-dependent methyltransferase)
Csa3G134910	323	306	569	1967	11.5543	11.1118	21.9296	57.7107	0.00417979	1.86974	up	MazG nucleotide pyrophosphohydrolase domain protein; contains IPR004518 (NTP pyrophosphohydrolase MazG, putative catalytic core), IPR009039 (EAR), IPR011394 (NTP Pyrophosphohydrolase MazG-related, RS21-C6)
Csa3G135720	127	70	504	437	2.18699	1.21805	9.38275	6.17521	6.47368e-05	2.2232	up	1-aminocyclopropane-1-carboxylate oxidase-like protein; contains IPR005123 (Oxoglutarate/iron-dependent dioxygenase), IPR026992 (Non-haem dioxygenase N-terminal domain), IPR027443 (Isopenicillin N synthase-like)
Csa3G146550	26	26	128	283	0.81858	0.817893	4.40718	7.42743	3.31139e-05	2.87328	up	Putative uncharacterized protein OSJNBa0014K08.16; contains IPR012876 (Protein of unknown function DUF1677, plant)
Csa3G164540	10	4	228	166	0.714469	0.2274	17.8604	9.86178	9.75411e-09	4.7957	up	Unknown protein
Csa3G165100	316	257	585	921	4.58106	3.78043	9.15244	10.9548	0.000266616	1.31138	up	Putative VrrB; contains IPR006121 (Heavy metal-associated domain, HMA)
Csa3G179150	717	778	1846	1725	8.10548	8.93261	22.5156	15.9939	5.70041e-05	1.21584	up	Putative uncharacterized protein At5g62170/mtg10_190; contains IPR025486 (Domain of unknown function DUF4378)
Csa3G181960	300	214	930	997	11.3099	8.20297	37.8275	30.846	4.40881e-08	1.85555	up	Unknown protein
Csa3G183960	566	470	922	1315	9.6039	8.09591	17.0125	18.468	0.000492597	1.03572	up	MYB transcription factor; contains IPR009057 (Homeodomain-like)
Csa3G200180	1379	991	2338	2797	18.577	13.5656	33.9793	30.8938	0.00044695	1.05548	up	Leucine-rich repeat receptor-like serine/threonine-protein kinase
Csa3G319290	43	26	228	700	1.45613	0.884686	8.38339	19.6026	1.30025e-07	3.61687	up	Major latex protein, putative; contains IPR000916 (Bet v I domain), IPR023393 (START-like domain)
Csa3G362650	63	84	211	298	4.21411	5.74872	15.3112	16.43	0.00149489	1.71699	up	Unknown protein
Csa3G386310	171	222	446	503	2.46902	3.26634	6.97802	5.9772	0.00465403	1.2152	up	11S seed storage globulin B; contains IPR006044 (11-S seed storage protein, plant)
Csa3G431430	413	396	952	1002	4.59423	4.48279	11.4419	9.15574	2.34047e-05	1.22192	up	Indole-3-acetic acid-amido synthetase GH3.6, putative; contains IPR004993 (GH3 auxin-responsive promoter)
Csa3G510960	335	258	1167	1759	5.47304	4.284	20.5943	23.6008	2.7317e-15	2.22349	up	Homeobox-leucine zipper protein 22; contains IPR003106 (Leucine zipper, homeobox-associated), IPR009057 (Homeodomain-like)
Csa3G598910	75	32	295	391	2.57739	1.09866	10.909	11.0075	4.93409e-05	2.61296	up	Light-regulated protein; contains IPR009856 (Light regulated Lir1)
Csa3G635870	2018	1645	4270	3564	24.1286	19.9842	55.0809	34.9405	0.0034798	1.06683	up	UDP-glycosyltransferase 1; contains IPR002213 (UDP-glucuronosyl/UDP-glucosyltransferase)
Csa3G646010	222	71	862	520	6.82504	2.21764	28.6134	13.0977	0.00954372	2.23584	up	Auxin-repressed protein-like protein; contains IPR008406 (Dormancyauxin associated)
Csa3G727990	2756	2529	9553	12467	51.2243	47.7569	191.545	190.029	2.07357e-41	1.99097	up	WRKY transcription factor, putative; contains IPR003657 (DNA-binding WRKY)
Csa3G733220	2028	736	4167	4896	46.4169	17.1154	102.87	91.8743	0.00558945	1.65632	up	17.3 kDa class I heat shock protein; contains IPR008978 (HSP20-like chaperone)
Csa3G733230	92	60	286	561	2.1573	1.42398	7.29906	10.8888	9.65129e-06	2.37846	up	17.3 kDa class I heat shock protein; contains IPR008978 (HSP20-like chaperone)
Csa3G734050	132	110	255	363	1.39389	1.18288	2.91375	3.15218	0.00929834	1.27813	up	Putative receptor-like protein kinase; contains IPR008985 (Concanavalin A-like lectin/glucanases superfamily), IPR011009 (Protein kinase-like domain)
Csa3G820480	1892	2217	3527	5582	60.0814	71.5324	120.808	145.341	3.06653e-05	1.06403	up	Sigma factor binding protein 1, chloroplastic; contains IPR008889 (VQ)
Csa3G822320	113	84	398	365	5.06395	3.83825	19.3153	13.464	8.73916e-05	1.91502	up	Unknown protein
Csa3G823640	441	326	751	1200	5.41313	4.03684	9.8826	12.048	0.000751674	1.26303	up	Serine carboxypeptidase, putative; contains IPR001563 (Peptidase S10, serine carboxypeptidase)
Csa3G836500	3950	2719	5595	9114	52.629	36.8072	80.4086	99.5756	0.00190554	1.05544	up	Formate dehydrogenase; contains IPR006139 (D-isomer specific 2-hydroxyacid dehydrogenase, catalytic domain), IPR016040 (NAD(P)-binding domain)
Csa3G838720	355	284	673	2785	3.16834	2.57233	6.48892	20.4129	0.000848599	2.28371	up	Stachyose synthase, putative; contains IPR008811 (Raffinose synthase), IPR013785 (Aldolase-type TIM barrel)
Csa3G842740	0	0	723	126	0	0	30.1464	3.9921	0.00227086	11.2417	up	Unknown protein
Csa3G872170	25	9	155	195	0.900631	0.31523	6.0655	5.78065	6.21584e-05	3.30046	up	Gibberellin-regulated protein; contains IPR003854 (Gibberellin regulated protein)
Csa3G873260	127	129	267	521	3.37542	3.47689	7.67784	11.4043	0.00370048	1.5221	up	Unknown protein
Csa3G874380	400	383	1262	818	7.41289	7.20119	25.2327	12.4361	0.00864235	1.39933	up	Nucleoredoxin, putative; contains IPR012336 (Thioredoxin-like fold)
Csa3G881760	72	59	170	241	0.966767	0.807129	2.48404	2.67578	0.00795746	1.57547	up	Receptor-like protein kinase; contains IPR011009 (Protein kinase-like domain)
Csa3G902920	1093	901	1729	3514	18.4774	15.4687	31.5272	48.7251	0.000749556	1.29102	up	Acetylornithine deacetylase or succinyl-diaminopimelate desuccinylase; contains IPR002933 (Peptidase M20)
Csa3G912320	270	241	578	610	5.59645	5.07574	12.9302	10.387	0.00130538	1.16664	up	Probable receptor-like protein kinase; contains IPR011009 (Protein kinase-like domain)
Csa4G003620	787	483	2834	3570	19.413	12.0863	75.3843	72.19	4.1726e-13	2.27017	up	Universal stress protein A-like protein; contains IPR006015 (Universal stress protein A)
Csa4G003670	2011	1540	3077	7209	69.7547	54.2823	115.13	205.087	0.00112064	1.41977	up	Cp12 domain-containing protein 1; contains IPR003823 (Domain of unknown function CP12)
Csa4G004870	293	267	647	685	10.2912	9.53342	24.5667	19.7685	0.000400798	1.19932	up	At1g80180/F18B13_26
Csa4G025120	695	931	1452	2576	19.1465	26.0372	43.1411	58.185	0.0010104	1.21475	up	Unknown protein
Csa4G028470	51	66	252	193	0.743377	0.977813	4.00059	2.32829	0.00588233	1.9021	up	Trehalose-6-phosphate phosphatase; contains IPR006379 (HAD-superfamily hydrolase, subfamily IIB), IPR023214 (HAD-like domain)
Csa4G126480	557	791	1375	1557	9.42926	13.6016	25.1216	21.6166	0.00296974	1.06407	up	MADS-box transcription factor; contains IPR002487 (Transcription factor, K-box)
Csa4G146240	87	220	434	1724	2.72001	7.04822	14.7963	44.6856	0.00140397	2.6609	up	Lipid transfer protein; contains IPR016140 (Bifunctional inhibitor/plant lipid transfer protein/seed storage helical domain)
Csa4G280500	2076	1563	5609	3849	36.1404	27.6535	105.364	54.9513	0.00227086	1.36442	up	Kelch-like protein 3; contains IPR001810 (F-box domain, cyclin-like), IPR015916 (Galactose oxidase, beta-propeller)
Csa4G290200	26	51	150	552	0.318004	0.624362	1.97452	5.53243	0.000492597	3.04205	up	UDP-glycosyltransferase 1; contains IPR002213 (UDP-glucuronosyl/UDP-glucosyltransferase)
Csa4G335240	121	56	496	664	2.93759	1.38069	13.0288	13.2711	6.06338e-07	2.64372	up	Acid phosphatase 1, putative; contains IPR005519 (Acid phosphatase (Class B)), IPR023214 (HAD-like domain)
Csa4G377750	248	292	517	1075	4.6655	5.58264	10.5004	16.6153	0.00191318	1.45406	up	F16L1.4 protein
Csa4G500830	418	324	848	2706	11.8918	9.3785	26.0682	63.2434	0.000211916	2.12376	up	Phloem lectin; contains IPR025886 (Phloem protein 2-like)
Csa4G624970	548	522	1649	1535	10.3246	9.98911	33.5499	23.7373	1.58938e-07	1.53347	up	Putative leucine-rich repeat receptor-like protein kinase family protein; contains IPR001611 (Leucine-rich repeat), IPR003591 (Leucine-rich repeat, typical subtype), IPR025875 (Leucine rich repeat 4)
Csa4G624980	398	343	1013	948	17.8277	15.5949	48.9571	34.8335	7.90445e-05	1.36388	up	Receptor-like serine/threonine kinase; contains IPR021720 (Malectin)
Csa4G624990	377	382	1052	914	13.9883	14.4224	42.1762	27.8648	0.000310486	1.33875	up	Putative receptor-like protein kinase 2; contains IPR011009 (Protein kinase-like domain)
Csa4G625030	244	203	447	1434	5.24503	4.43785	10.3973	25.3646	0.00266172	1.93676	up	Protein phosphatase 2c, putative; contains IPR001932 (Protein phosphatase 2C (PP2C)-like)
Csa4G639750	585	352	2185	2117	18.3992	11.2293	74.1089	54.5746	5.11286e-09	2.15712	up	Unknown protein; contains IPR011992 (EF-hand-like domain)
Csa4G641760	44	56	176	243	0.559695	0.73253	2.4608	2.58659	0.000454559	1.99404	up	Cytochrome P450, putative; contains IPR001128 (Cytochrome P450)
Csa5G021300	1295	1010	2639	4182	14.3402	11.3676	31.5329	37.9812	3.24155e-08	1.4816	up	F-box protein ZEITLUPE; contains IPR000014 (PAS domain), IPR001610 (PAC motif), IPR001810 (F-box domain, cyclin-like), IPR011043 (Galactose oxidase/kelch, beta-propeller)
Csa5G097460	467	295	964	1350	9.66334	6.1933	21.5527	22.9343	5.90843e-05	1.52966	up	GTPase IMAP family member 4; contains IPR006703 (AIG1), IPR027417 (P-loop containing nucleoside triphosphate hydrolase)
Csa5G139760	57	20	1010	275	1.12382	0.388503	21.48	4.43296	1.30822e-05	4.11115	up	Acidic endochitinase; contains IPR017853 (Glycoside hydrolase, superfamily)
Csa5G140450	219	199	708	1000	6.50495	6.02703	22.7438	24.4251	1.61703e-12	1.95655	up	Metal ion binding protein; contains IPR006121 (Heavy metal-associated domain, HMA)
Csa5G146870	337	440	1091	1256	5.35717	7.10027	18.7064	16.3658	2.69492e-07	1.5366	up	1-aminocyclopropane-1-carboxylate oxidase, putative; contains IPR005123 (Oxoglutarate/iron-dependent dioxygenase), IPR026992 (Non-haem dioxygenase N-terminal domain), IPR027443 (Isopenicillin N synthase-like)
Csa5G157310	34	26	209	145	0.842137	0.652503	5.62607	2.96692	0.000866664	2.54443	up	Cytochrome P450; contains IPR001128 (Cytochrome P450)
Csa5G158570	208	135	484	1015	2.07801	1.37327	5.23261	8.34702	5.45042e-05	2.02247	up	Amine oxidase; contains IPR000269 (Copper amine oxidase)
Csa5G167220	36	24	392	212	0.758421	0.498113	8.95041	3.66999	4.27129e-06	3.33538	up	Peroxidase; contains IPR010255 (Haem peroxidase)
Csa5G168910	1242	879	1896	4722	39.1556	28.1637	64.4846	122.118	0.00186627	1.52276	up	Unknown protein
Csa5G175710	700	431	2111	2131	8.21178	5.13744	26.7097	20.4931	2.63821e-07	1.86186	up	Chaperone protein dnaJ; contains IPR001623 (DnaJ domain)
Csa5G181440	52	61	206	212	0.791636	0.954399	3.41091	2.67772	0.00147895	1.83802	up	WAT1-related protein; contains IPR000620 (Drug/metabolite transporter)
Csa5G187870	840	518	2926	4929	7.77166	4.86815	29.2153	37.4115	4.1726e-13	2.44392	up	Subtilisin-like serine protease; contains IPR015500 (Peptidase S8, subtilisin-related), IPR023828 (Peptidase S8, subtilisin, Ser-active site)
Csa5G202370	881	1088	1599	3827	14.6197	18.3517	28.6259	52.0961	0.00440102	1.34524	up	ELF4 protein; contains IPR009741 (Protein of unknown function DUF1313)
Csa5G206420	17	28	241	961	0.279316	0.480958	4.42425	13.4301	6.51765e-10	4.58817	up	1-aminocyclopropane-1-carboxylate oxidase; contains IPR002283 (Isopenicillin N synthase), IPR026992 (Non-haem dioxygenase N-terminal domain), IPR027443 (Isopenicillin N synthase-like)
Csa5G223070	1232	844	2642	3141	29.3424	20.4091	67.8694	61.3304	1.79018e-06	1.41867	up	WRKY transcription factor, putative; contains IPR003657 (DNA-binding WRKY)
Csa5G224130	277	329	1527	827	4.01543	4.85052	23.8999	9.8371	0.000531496	1.96107	up	Cytochrome P450; contains IPR001128 (Cytochrome P450)
Csa5G317890	595	351	2318	1268	6.37592	3.8232	26.8242	11.1543	0.00137888	1.92694	up	2-succinylbenzoate-CoA ligase; contains IPR000873 (AMP-dependent synthetase/ligase), IPR025110 (Domain of unknown function DUF4009)
Csa5G410730	1389	911	3656	5372	20.9986	13.9897	59.6272	66.6048	1.94217e-10	1.89573	up	Glutamine synthetase; contains IPR008147 (Glutamine synthetase, beta-Grasp), IPR014746 (Glutamine synthetase/guanido kinase, catalytic domain), IPR027302 (Glutamine synthetase, N-terminal conserved site), IPR027303 (Glutamine synthetase, glycine-rich site)
Csa5G505820	280	197	909	798	4.40124	3.15219	15.4441	10.3059	1.4031e-05	1.80515	up	WAT1-related protein; contains IPR000620 (Drug/metabolite transporter)
Csa5G517130	493	405	850	1065	7.74241	6.46131	14.4163	13.7305	0.000637706	1.02832	up	Plant-specific domain TIGR01615 family protein; contains IPR006502 (Protein of unknown function DUF506, plant)
Csa5G523160	197	134	713	997	2.97691	2.05859	11.6381	12.3653	4.73534e-11	2.29619	up	Chaperone protein dnaJ; contains IPR001623 (DnaJ domain)
Csa5G593440	336	217	2387	1107	7.54778	4.95004	57.8815	20.4079	7.25269e-06	2.67583	up	Cytochrome P450; contains IPR001128 (Cytochrome P450)
Csa5G600900	412	301	673	931	5.92809	4.39303	10.4356	10.985	0.00381264	1.09763	up	F-box/kelch-repeat protein; contains IPR001810 (F-box domain, cyclin-like), IPR015916 (Galactose oxidase, beta-propeller)
Csa5G601560	501	404	980	1561	7.59477	6.22426	16.0392	19.4185	6.12999e-06	1.40556	up	Carbonic anhydrase; contains IPR001765 (Carbonic anhydrase)
Csa5G604280	179	85	385	556	1.82279	0.879084	4.22346	4.64388	0.00475534	1.75885	up	Probable peptide/nitrate transporter; contains IPR000109 (Proton-dependent oligopeptide transporter family), IPR016196 (Major facilitator superfamily domain, general substrate transporter)
Csa5G606290	652	549	1058	1489	13.6468	11.6866	23.9032	25.5735	0.000308053	1.01078	up	Negatively light-regulated protein; contains IPR006760 (Endosulphine)
Csa5G611750	20	13	354	74	0.609295	0.395993	12.0484	1.89672	0.00192317	3.75839	up	Metal ion binding protein, putative; contains IPR006121 (Heavy metal-associated domain, HMA)
Csa5G622530	138	126	407	490	2.36027	2.18834	7.55094	6.91231	1.82259e-06	1.70327	up	Nodulin family protein; contains IPR010658 (Nodulin-like), IPR011701 (Major facilitator superfamily), IPR016196 (Major facilitator superfamily domain, general substrate transporter)
Csa5G623800	52	67	163	274	1.8148	2.38371	6.19184	7.89017	0.00392369	1.7881	up	Response regulator 5; contains IPR011006 (CheY-like superfamily)
Csa5G630930	950	580	2802	1697	15.6583	9.71088	49.8142	22.9287	0.00743934	1.55274	up	WAT1-related protein; contains IPR000620 (Drug/metabolite transporter)
Csa5G647530	1914	1319	3051	3741	10.5174	7.36401	18.0825	16.8559	0.00147573	1.00902	up	Disease resistance-like protein; contains IPR000157 (Toll/interleukin-1 receptor homology (TIR) domain), IPR000767 (Disease resistance protein), IPR001611 (Leucine-rich repeat), IPR003591 (Leucine-rich repeat, typical subtype), IPR025875 (Leucine rich repeat 4), IPR027417 (P-loop containing nucleoside triphosphate hydrolase)
Csa6G000080	554	494	3832	7100	11.8268	10.7053	88.2451	124.294	2.81714e-36	3.28612	up	Galactinol synthase; contains IPR002495 (Glycosyl transferase, family 8)
Csa6G007450	50	72	567	1189	0.645299	0.950127	8.01345	12.7836	2.44265e-17	3.74037	up	UDP-glucosyltransferase, putative; contains IPR002213 (UDP-glucuronosyl/UDP-glucosyltransferase)
Csa6G008060	342	333	1202	1117	4.8122	4.76199	18.277	12.9164	1.67968e-08	1.74075	up	Emb|CAB62340.1
Csa6G014540	810	762	1313	4527	25.0947	23.971	43.8749	115.011	0.00381264	1.75156	up	Expansin; contains IPR007118 (Expansin/Lol pI), IPR014733 (Barwin-like endoglucanase)
Csa6G039540	243	120	451	1095	4.25309	2.12432	8.53331	15.7662	0.00292257	1.97461	up	CONSTANS-like zinc finger protein; contains IPR000315 (Zinc finger, B-box), IPR010402 (CCT domain)
Csa6G042990	114	121	553	474	1.29097	1.39184	6.79502	4.42984	8.67925e-07	2.09411	up	Trihelix transcription factor; contains IPR001005 (SANT/Myb domain)
Csa6G076710	936	1117	1770	3678	22.93	27.8074	46.7833	73.9034	0.000881006	1.30167	up	MADS-box transcription factor; contains IPR002100 (Transcription factor, MADS-box), IPR002487 (Transcription factor, K-box)
Csa6G085120	210	176	333	1670	2.22302	1.88925	3.79464	14.5005	0.00942097	2.21279	up	Hfr-2-like protein; contains IPR005830 (Aerolysin/haemolysin/leukocidin toxin), IPR008998 (Agglutinin), IPR023307 (Aerolysin-like toxin, beta complex domain)
Csa6G091870	2546	876	11078	9988	61.8518	21.6061	290.351	199.012	2.03879e-06	2.58773	up	Light-regulated protein, putative; contains IPR009856 (Light regulated Lir1)
Csa6G101980	32	47	152	257	1.16967	1.76281	6.10331	7.82682	0.000445348	2.28279	up	Unknown protein; contains IPR015333 (Pollen allergen ole e 6)
Csa6G107830	311	271	551	1013	4.00087	3.54082	7.66465	10.71	0.00111957	1.33082	up	Hfr-2-like protein; contains IPR008998 (Agglutinin), IPR023307 (Aerolysin-like toxin, beta complex domain)
Csa6G117200	413	370	648	1814	7.30581	6.64658	12.3707	26.3412	0.00908271	1.52533	up	Cysteine/Histidine-rich C1 domain family protein; contains IPR002219 (Protein kinase C-like, phorbol ester/diacylglycerol binding), IPR004146 (DC1), IPR011424 (C1-like)
Csa6G135460	385	274	768	1400	7.19222	5.19827	15.4693	21.433	5.45042e-05	1.6235	up	Myb family transcription factor-related protein; contains IPR009057 (Homeodomain-like), IPR025756 (MYB-CC type transcription factor, LHEQLE-containing domain)
Csa6G152350	321	304	566	962	4.23325	4.0726	8.04399	10.4053	0.00118606	1.20056	up	BZIP transcription factor; contains IPR004827 (Basic-leucine zipper domain), IPR025422 (DOG1 domain)
Csa6G160180	2201	1663	10972	16173	36.4924	28.0158	196.233	219.89	2.81714e-36	2.73484	up	1-aminocyclopropane-1-carboxylate oxidase; contains IPR005123 (Oxoglutarate/iron-dependent dioxygenase), IPR026992 (Non-haem dioxygenase N-terminal domain), IPR027443 (Isopenicillin N synthase-like)
Csa6G187390	649	416	1342	1458	8.20542	5.34214	18.2989	15.1117	0.00044695	1.3429	up	TPR domain protein; contains IPR011990 (Tetratricopeptide-like helical)
Csa6G190390	940	620	3025	1641	12.8546	8.61545	44.6505	18.4082	0.00908271	1.58555	up	Probable receptor-like protein kinase; contains IPR011009 (Protein kinase-like domain)
Csa6G227020	918	890	2242	2069	14.4551	14.2364	38.0777	26.7055	3.41008e-05	1.21466	up	Protein trichome birefringence-like 38; contains IPR025846 (PMR5 N-terminal domain), IPR026057 (PC-Esterase)
Csa6G301060	60	70	2612	3186	2.25773	2.70216	107.537	99.7162	2.61153e-125	5.41638	up	WUSCHEL-related homeobox 3B; contains IPR009057 (Homeodomain-like)
Csa6G384060	143	354	1161	2732	1.58723	3.98327	13.8963	24.8638	1.08887e-06	2.85204	up	IAA-amino acid hydrolase ILR1, putative; contains IPR002933 (Peptidase M20)
Csa6G425740	266	223	568	668	7.59778	6.46274	17.5023	15.6416	0.000146441	1.2786	up	F-box family protein; contains IPR001810 (F-box domain, cyclin-like)
Csa6G425840	200	106	544	599	5.96415	3.20695	17.5044	14.6471	0.000401236	1.84871	up	NHL1; contains IPR004864 (Late embryogenesis abundant protein, LEA-14)
Csa6G448730	146	132	388	663	1.72015	1.57757	4.93972	6.41807	4.2107e-06	1.8292	up	Threonine dehydratase; contains IPR001721 (Threonine dehydratase, C-terminal regulatory domain), IPR001926 (Tryptophan synthase beta subunit-like PLP-dependent enzymes superfamily), IPR005787 (Threonine dehydratase, biosynthetic)
Csa6G486960	15	6	68	142	0.551462	0.201337	2.75515	4.41723	0.00333654	3.21834	up	WRKY transcription factor, putative; contains IPR003657 (DNA-binding WRKY)
Csa6G487650	75	57	251	307	1.65348	1.25917	5.98416	5.55256	3.33817e-05	2.01753	up	Coiled-coil domain-containing protein; contains IPR006769 (Coiled-coil domain containing protein 109, C-terminal)
Csa6G491610	107	104	335	290	1.45133	1.42767	4.89648	3.22607	0.00440102	1.53203	up	Putative uncharacterized protein F3A4.200; contains IPR004158 (Protein of unknown function DUF247, plant)
Csa6G496990	1463	1200	3243	3063	31.4339	26.1945	75.175	53.9721	4.40276e-05	1.20331	up	Homeobox-leucine zipper protein; contains IPR003106 (Leucine zipper, homeobox-associated), IPR009057 (Homeodomain-like)
Csa6G504490	542	319	1411	2517	6.71306	4.01161	18.8561	25.5786	1.82092e-07	2.09706	up	ATP-dependent zinc metalloprotease FtsH 2; contains IPR025753 (AAA-type ATPase, N-terminal domain), IPR027417 (P-loop containing nucleoside triphosphate hydrolase)
Csa6G505950	1436	1099	4587	2674	33.3208	25.9179	114.851	50.8999	0.00352274	1.51736	up	Chaperone protein dnaJ; contains IPR001623 (DnaJ domain)
Csa6G513450	573	436	994	1137	17.7746	13.7356	33.2973	28.9552	0.00252095	1.02208	up	Chaperonin-like RbcX protein; contains IPR003435 (Chaperonin-like RbcX)
Csa6G513550	598	410	2519	1856	8.09021	5.62412	36.7524	20.5906	3.72475e-07	2.09849	up	Aspartic proteinase, putative; contains IPR001461 (Peptidase A1), IPR011001 (Saposin-like), IPR021109 (Aspartic peptidase)
Csa6G516540	13	9	100	103	0.336765	0.242206	2.85834	2.22267	0.000388344	3.15764	up	Cysteine-rich receptor-like protein kinase; contains IPR002902 (Gnk2-homologous domain)
Csa6G519600	170	172	434	573	4.19778	4.31364	11.593	11.6388	8.53501e-06	1.4891	up	At1g29190/F28N24_12; contains IPR025322 (Protein of unknown function DUF4228)
Csa7G019330	164	70	367	585	5.44627	2.33889	13.1527	15.9482	0.00390885	1.94173	up	Expansin-like 1 protein; contains IPR007118 (Expansin/Lol pI), IPR014733 (Barwin-like endoglucanase)
Csa7G029430	89	103	211	328	2.24091	2.64547	5.75006	6.79991	0.00894317	1.40706	up	Cysteine/Histidine-rich C1 domain family protein; contains IPR002219 (Protein kinase C-like, phorbol ester/diacylglycerol binding), IPR004146 (DC1), IPR011424 (C1-like)
Csa7G043020	23	26	122	131	0.311018	0.354018	1.81644	1.4791	0.00186528	2.31575	up	WRKY transcription factor, putative; contains IPR003657 (DNA-binding WRKY)
Csa7G051410	107	75	287	475	1.53499	1.09725	4.46674	5.63079	5.45042e-05	1.97945	up	UDP-glycosyltransferase 1; contains IPR002213 (UDP-glucuronosyl/UDP-glucosyltransferase)
Csa7G059660	43	87	195	613	0.636443	1.31275	3.135	7.5244	0.00260039	2.49918	up	UDP-glycosyltransferase; contains IPR002213 (UDP-glucuronosyl/UDP-glucosyltransferase)
Csa7G060160	429	369	680	1756	6.97534	6.08997	11.9323	23.4433	0.00616896	1.48849	up	Receptor-like kinase; contains IPR001611 (Leucine-rich repeat), IPR013210 (Leucine-rich repeat-containing N-terminal, type 2), IPR025875 (Leucine rich repeat 4)
Csa7G073620	190	300	562	883	2.94652	4.71728	9.39283	11.2201	0.00135447	1.47596	up	Cold regulated protein 27
Csa7G073720	238	183	443	600	6.02636	4.7067	12.0785	12.4444	0.00186627	1.23844	up	Calmodulin-like protein; contains IPR011992 (EF-hand-like domain)
Csa7G098730	92	77	200	314	3.0475	2.58644	7.1757	8.55733	0.00532143	1.5225	up	Unknown protein
Csa7G343850	2184	1197	6036	15150	24.6814	13.7415	73.5817	140.41	4.62263e-08	2.52852	up	Pectinesterase; contains IPR006501 (Pectinesterase inhibitor), IPR011050 (Pectin lyase fold/virulence factor)
Csa7G351900	61	17	355	186	2.57513	0.718648	16.3516	6.50061	0.00863611	2.80244	up	S-RNase; contains IPR001568 (Ribonuclease T2-like)
Csa7G378520	130	43	277	1094	2.13931	0.705655	4.91246	14.7621	0.00217384	2.83874	up	Auxin-responsive protein; contains IPR003311 (AUX/IAA protein)
Csa7G378530	498	485	1042	2707	11.2158	11.1159	24.7731	50.1098	0.000121468	1.80876	up	Auxin-responsive protein; contains IPR003311 (AUX/IAA protein)
Csa7G396330	344	385	1053	2026	6.99789	7.96523	23.1537	33.8698	5.9083e-09	1.97859	up	Desiccation-related protein PCC13-62, putative, expressed
Csa7G407800	565	393	819	2217	3.40563	2.40495	5.32797	10.9714	0.00888335	1.53946	up	Stachyose synthase; contains IPR008811 (Raffinose synthase), IPR013785 (Aldolase-type TIM barrel)
Csa7G414420	97	155	1081	755	4.31575	7.01677	52.2662	27.7275	6.95299e-09	2.84795	up	Unknown protein
Csa7G432460	1122	867	1624	3244	21.3565	16.7556	33.3384	50.6432	0.00336479	1.18909	up	Protein LURP-one-related 12; contains IPR025659 (Tubby C-terminal-like domain)
Csa7G435550	529	333	1208	991	6.17754	3.94752	15.2118	9.48824	0.00949662	1.32293	up	D-glycerate 3-kinase; contains IPR027417 (P-loop containing nucleoside triphosphate hydrolase)
Csa7G447990	6550	5258	9820	20317	64.8364	52.8815	104.847	164.901	0.000563943	1.24643	up	Pectinesterase; contains IPR006501 (Pectinesterase inhibitor), IPR011050 (Pectin lyase fold/virulence factor)
CsaUNG031640	290	242	658	719	5.45533	4.62663	13.3539	11.104	8.78897e-05	1.31891	up	Transcription factor, putative; contains IPR015300 (DNA-binding pseudobarrel domain), IPR016177 (DNA-binding, integrase-type)
NewGene_1380	0	0	180	220	0	0	2.99787	2.7303	2.75939e-08	10.0239	up
NewGene_1817	0	0	203	286	0	0	3.37019	4.05392	6.41313e-09	10.3021	up
NewGene_1875	15	14	114	199	0.162055	0.158397	1.38331	1.83453	2.75169e-06	3.3411	up
NewGene_1901	46	17	131	308	1.01779	0.381416	3.1581	5.6959	0.00406068	2.68818	up
NewGene_2179	762	873	1788	2717	20.4686	23.8261	51.8155	59.8497	1.45431e-08	1.38134	up
NewGene_2256	118	236	540	582	2.55761	4.63291	11.3224	11.2083	0.00698495	1.61067	up
NewGene_2281	174	79	728	761	2.50642	1.17044	11.3659	8.83413	2.04733e-06	2.50939	up
NewGene_2341	6	3	86	67	0.219143	0.103997	3.762	2.23702	0.000685981	4.06219	up
NewGene_2375	5	5	76	78	0.10642	0.179456	2.8069	2.16542	0.000310486	3.8963	up
NewGene_296	18	25	84	146	0.442924	0.617203	2.24499	2.9651	0.00804036	2.32804	up
NewGene_460	41	36	234	347	0.497795	0.445546	3.13721	3.52976	2.42593e-09	2.83763	up

## Sheet: Biological Process enrich
ID	Description	GeneRatio	BgRatio	enrich_factor	pvalue	qvalue	geneID	gene_number	Contained
GO:0009734	auxin-activated signaling pathway	0.0458	0.0067	6.86	0.000232675	0.0462149	Csa1G231530;Csa2G010920;Csa2G011420;Csa2G200420;Csa7G378520;Csa7G378530	6	up
GO:0010088	phloem development	0.0229	0.0011	20.87	0.000341666	0.0462149	Csa2G193340;Csa2G196900;Csa6G135460	3	up
GO:0009785	blue light signaling pathway	0.0153	0.0004	41.73	0.000841377	0.0758715	Csa6G152340;Csa6G452640	2	down
GO:0006355	regulation of transcription, DNA-templated	0.1221	0.0585	2.09	0.0040545	0.249321	Csa1G038340;Csa1G042350;Csa1G231530;Csa1G482740;Csa1G616330;Csa2G010920;Csa2G011420;Csa2G200420;Csa3G510960;Csa3G748220;Csa6G039540;Csa6G135460;Csa6G496990;Csa7G378520;Csa7G378530;NewGene_1082	16	up&down
GO:0042545	cell wall modification	0.0305	0.0061	4.98	0.00842901	0.249321	Csa3G126810;Csa5G139430;Csa7G343850;Csa7G447990	4	up&down
GO:0010016	shoot system morphogenesis	0.0153	0.0012	12.84	0.0101915	0.249321	Csa3G009550;Csa4G006190	2	down
GO:0009686	gibberellin biosynthetic process	0.0153	0.0013	11.92	0.0117975	0.249321	Csa6G410650;Csa6G476070	2	down
GO:0045490	pectin catabolic process	0.0305	0.0068	4.51	0.0118705	0.249321	Csa3G126810;Csa5G139430;Csa7G343850;Csa7G447990	4	up&down
GO:0010376	stomatal complex formation	0.0076	0.0001	83.47	0.011981	0.249321	Csa4G006190	1	down
GO:0042183	formate catabolic process	0.0076	0.0001	83.47	0.011981	0.249321	Csa3G836500	1	up
GO:0055070	copper ion homeostasis	0.0076	0.0001	83.47	0.011981	0.249321	Csa3G105950	1	up
GO:0071497	cellular response to freezing	0.0076	0.0001	83.47	0.011981	0.249321	Csa5G184310	1	down
GO:1905034	regulation of antifungal innate immune response	0.0076	0.0001	83.47	0.011981	0.249321	Csa4G006190	1	down
GO:0010087	phloem or xylem histogenesis	0.0153	0.0016	9.82	0.0172235	0.25119	Csa3G009550;Csa6G135460	2	up&down
GO:0009888	tissue development	0.0229	0.0046	5.01	0.0218789	0.25119	Csa3G009550;Csa4G006190;Csa6G135460	3	up&down
GO:0090698	post-embryonic plant morphogenesis	0.0153	0.0018	8.35	0.0235072	0.25119	Csa3G009550;Csa4G006190	2	down
GO:0009831	plant-type cell wall modification involved in multidimensional cell growth	0.0076	0.0002	41.73	0.0238195	0.25119	Csa5G602120	1	down
GO:0010375	stomatal complex patterning	0.0076	0.0002	41.73	0.0238195	0.25119	Csa4G006190	1	down
GO:0019218	regulation of steroid metabolic process	0.0076	0.0002	41.73	0.0238195	0.25119	Csa6G425740	1	up
GO:0046916	cellular transition metal ion homeostasis	0.0076	0.0002	41.73	0.0238195	0.25119	Csa3G105950	1	up
GO:0071398	cellular response to fatty acid	0.0076	0.0002	41.73	0.0238195	0.25119	Csa6G160180	1	up
GO:0080153	negative regulation of reductive pentose-phosphate cycle	0.0076	0.0002	41.73	0.0238195	0.25119	Csa4G003670	1	up
GO:0003002	regionalization	0.0153	0.0019	7.95	0.0257807	0.25119	Csa3G009550;Csa4G006190	2	down
GO:0009651	response to salt stress	0.0305	0.009	3.41	0.0299776	0.25119	Csa1G612880;Csa3G733220;Csa3G733230;Csa6G513450	4	up
GO:0061408	positive regulation of transcription from RNA polymerase II promoter in response to heat stress	0.0153	0.0021	7.26	0.0305817	0.25119	Csa1G629180;Csa7G387720	2	up&down
GO:0002239	response to oomycetes	0.0076	0.0003	27.82	0.0355172	0.25119	Csa5G622530	1	up
GO:0006024	glycosaminoglycan biosynthetic process	0.0076	0.0003	27.82	0.0355172	0.25119	Csa6G366390	1	down
GO:0006308	DNA catabolic process	0.0076	0.0003	27.82	0.0355172	0.25119	Csa1G072450	1	up
GO:0009440	cyanate catabolic process	0.0076	0.0003	27.82	0.0355172	0.25119	Csa5G601560	1	up
GO:0010103	stomatal complex morphogenesis	0.0076	0.0003	27.82	0.0355172	0.25119	Csa4G006190	1	down
GO:0015976	carbon utilization	0.0076	0.0003	27.82	0.0355172	0.25119	Csa5G601560	1	up
GO:0035308	negative regulation of protein dephosphorylation	0.0076	0.0003	27.82	0.0355172	0.25119	Csa5G606290	1	up
GO:0048826	cotyledon morphogenesis	0.0076	0.0003	27.82	0.0355172	0.25119	Csa3G009550	1	down
GO:0055076	transition metal ion homeostasis	0.0076	0.0003	27.82	0.0355172	0.25119	Csa3G105950	1	up
GO:1901141	regulation of lignin biosynthetic process	0.0076	0.0003	27.82	0.0355172	0.25119	Csa5G184310	1	down
GO:0009739	response to gibberellin	0.0153	0.0023	6.68	0.0357061	0.25119	Csa1G616330;Csa3G872170	2	up&down
GO:0043618	regulation of transcription from RNA polymerase II promoter in response to stress	0.0153	0.0023	6.68	0.0357061	0.25119	Csa1G629180;Csa7G387720	2	up&down
GO:0009408	response to heat	0.0229	0.0058	3.97	0.0396593	0.25119	Csa3G020080;Csa3G733220;Csa3G733230	3	up&down
GO:0051259	protein complex oligomerization	0.0153	0.0025	6.18	0.0411359	0.25119	Csa3G733220;Csa3G733230	2	up
GO:0030001	metal ion transport	0.0229	0.006	3.79	0.0445472	0.25119	Csa3G165100;Csa5G140450;Csa5G611750	3	up
GO:0006253	dCTP catabolic process	0.0076	0.0004	20.87	0.0470758	0.25119	Csa3G134910	1	up
GO:0009786	regulation of asymmetric cell division	0.0076	0.0004	20.87	0.0470758	0.25119	Csa1G039940	1	up
GO:0010304	PSII associated light-harvesting complex II catabolic process	0.0076	0.0004	20.87	0.0470758	0.25119	Csa1G250130	1	up
GO:0016102	diterpenoid biosynthetic process	0.0076	0.0004	20.87	0.0470758	0.25119	Csa6G410650	1	down
GO:0036444	calcium import into the mitochondrion	0.0076	0.0004	20.87	0.0470758	0.25119	Csa6G487650	1	up
GO:0042262	DNA protection	0.0076	0.0004	20.87	0.0470758	0.25119	Csa3G134910	1	up
GO:0051560	mitochondrial calcium ion homeostasis	0.0076	0.0004	20.87	0.0470758	0.25119	Csa6G487650	1	up
GO:1900150	regulation of defense response to fungus	0.0076	0.0004	20.87	0.0470758	0.25119	Csa4G006190	1	down
GO:0007389	pattern specification process	0.0153	0.0027	5.56	0.0498158	0.25119	Csa3G009550;Csa4G006190	2	down
GO:0010411	xyloglucan metabolic process	0.0153	0.0027	5.56	0.0498158	0.25119	Csa1G422990;Csa5G602120	2	up&down
GO:0034605	cellular response to heat	0.0153	0.0027	5.56	0.0498158	0.25119	Csa1G629180;Csa7G387720	2	up&down
GO:0042542	response to hydrogen peroxide	0.0153	0.0027	5.56	0.0498158	0.25119	Csa3G733220;Csa3G733230	2	up
GO:0080167	response to karrikin	0.0153	0.0027	5.56	0.0498158	0.25119	Csa5G202370;Csa7G407800	2	up
GO:0009620	response to fungus	0.0153	0.0028	5.38	0.0528435	0.25119	Csa4G006190;Csa6G160180	2	up&down
GO:0031347	regulation of defense response	0.0153	0.0029	5.22	0.0559352	0.25119	Csa1G042920;Csa4G006190	2	up&down
GO:0006566	threonine metabolic process	0.0076	0.0005	16.69	0.058497	0.25119	Csa6G448730	1	up
GO:0010017	red or far-red light signaling pathway	0.0076	0.0005	16.69	0.058497	0.25119	Csa5G202370	1	up
GO:0010374	stomatal complex development	0.0076	0.0005	16.69	0.058497	0.25119	Csa4G006190	1	down
GO:0010588	cotyledon vascular tissue pattern formation	0.0076	0.0005	16.69	0.058497	0.25119	Csa3G009550	1	down
GO:0030003	cellular cation homeostasis	0.0076	0.0005	16.69	0.058497	0.25119	Csa3G105950	1	up
GO:0036228	protein localization to nuclear inner membrane	0.0076	0.0005	16.69	0.058497	0.25119	Csa1G703590	1	up
GO:0043455	regulation of secondary metabolic process	0.0076	0.0005	16.69	0.058497	0.25119	Csa4G280500	1	up
GO:0097306	cellular response to alcohol	0.0076	0.0005	16.69	0.058497	0.25119	Csa4G006190	1	down
GO:0009909	regulation of flower development	0.0153	0.0031	4.91	0.0623026	0.263351	Csa2G057080;Csa5G202370	2	up
GO:0009833	plant-type primary cell wall biogenesis	0.0153	0.0033	4.64	0.0689027	0.264631	Csa2G416170;Csa2G416250	2	up&down
GO:0000972	transcription-dependent tethering of RNA polymerase II gene DNA at nuclear periphery	0.0076	0.0005	13.91	0.0697823	0.264631	Csa1G703590	1	up
GO:0009649	entrainment of circadian clock	0.0076	0.0005	13.91	0.0697823	0.264631	Csa5G202370	1	up
GO:0010112	regulation of systemic acquired resistance	0.0076	0.0005	13.91	0.0697823	0.264631	Csa7G414420	1	up
GO:0042753	positive regulation of circadian rhythm	0.0076	0.0005	13.91	0.0697823	0.264631	Csa5G202370	1	up
GO:0048825	cotyledon development	0.0076	0.0005	13.91	0.0697823	0.264631	Csa3G009550	1	down
GO:0042546	cell wall biogenesis	0.0153	0.0034	4.51	0.0722856	0.264631	Csa1G422990;Csa5G602120	2	up&down
GO:0042744	hydrogen peroxide catabolic process	0.0229	0.0075	3.05	0.0752891	0.264631	Csa2G421020;Csa5G167220;Csa6G495000	3	up
GO:0000302	response to reactive oxygen species	0.0153	0.0035	4.39	0.0757212	0.264631	Csa3G733220;Csa3G733230	2	up
GO:0051603	proteolysis involved in cellular protein catabolic process	0.0229	0.0076	3.02	0.0774574	0.264631	Csa1G256750;Csa3G823640;NewGene_2375	3	up&down
GO:0006542	glutamine biosynthetic process	0.0076	0.0006	11.92	0.0809333	0.264631	Csa5G410730	1	up
GO:0006875	cellular metal ion homeostasis	0.0076	0.0006	11.92	0.0809333	0.264631	Csa3G105950	1	up
GO:0032957	inositol trisphosphate metabolic process	0.0076	0.0006	11.92	0.0809333	0.264631	Csa2G439740	1	up
GO:0052746	inositol phosphorylation	0.0076	0.0006	11.92	0.0809333	0.264631	Csa2G439740	1	up
GO:0055082	cellular chemical homeostasis	0.0076	0.0006	11.92	0.0809333	0.264631	Csa3G105950	1	up
GO:0071215	cellular response to abscisic acid stimulus	0.0076	0.0006	11.92	0.0809333	0.264631	Csa4G006190	1	down
GO:0090626	plant epidermis morphogenesis	0.0076	0.0006	11.92	0.0809333	0.264631	Csa4G006190	1	down
GO:2000762	regulation of phenylpropanoid metabolic process	0.0076	0.0006	11.92	0.0809333	0.264631	Csa4G280500	1	up
GO:0009664	plant-type cell wall organization	0.0153	0.0037	4.17	0.0827441	0.264631	Csa2G346000;Csa6G014540	2	up
GO:0006979	response to oxidative stress	0.0305	0.0128	2.38	0.0873916	0.264631	Csa2G421020;Csa5G167220;Csa6G495000;Csa7G407800	4	up
GO:0098542	defense response to other organism	0.0153	0.0038	3.97	0.0899579	0.264631	Csa3G852560;Csa4G006190	2	down
GO:0006567	threonine catabolic process	0.0076	0.0007	10.43	0.0919517	0.264631	Csa6G448730	1	up
GO:0006878	cellular copper ion homeostasis	0.0076	0.0007	10.43	0.0919517	0.264631	Csa3G105950	1	up
GO:0009631	cold acclimation	0.0076	0.0007	10.43	0.0919517	0.264631	Csa5G184310	1	down
GO:0010051	xylem and phloem pattern formation	0.0076	0.0007	10.43	0.0919517	0.264631	Csa3G009550	1	down
GO:0048598	embryonic morphogenesis	0.0076	0.0007	10.43	0.0919517	0.264631	Csa3G009550	1	down
GO:0051091	positive regulation of DNA-binding transcription factor activity	0.0076	0.0007	10.43	0.0919517	0.264631	Csa3G820480	1	up
GO:0055065	metal ion homeostasis	0.0076	0.0007	10.43	0.0919517	0.264631	Csa3G105950	1	up
GO:0055080	cation homeostasis	0.0076	0.0007	10.43	0.0919517	0.264631	Csa3G105950	1	up
GO:0098771	inorganic ion homeostasis	0.0076	0.0007	10.43	0.0919517	0.264631	Csa3G105950	1	up
GO:0030244	cellulose biosynthetic process	0.0153	0.004	3.79	0.0973497	0.277217	Csa2G416170;Csa2G416250	2	up&down
GO:0005992	trehalose biosynthetic process	0.0076	0.0008	9.27	0.102839	0.281017	Csa4G028470	1	up
GO:0010039	response to iron ion	0.0076	0.0008	9.27	0.102839	0.281017	Csa1G329900	1	up
GO:0010114	response to red light	0.0076	0.0008	9.27	0.102839	0.281017	Csa5G202370	1	up
GO:0045088	regulation of innate immune response	0.0076	0.0008	9.27	0.102839	0.281017	Csa4G006190	1	down
GO:0002831	regulation of response to biotic stimulus	0.0076	0.0009	8.35	0.113597	0.281935	Csa4G006190	1	down
GO:0006857	oligopeptide transport	0.0076	0.0009	8.35	0.113597	0.281935	Csa1G479640	1	up
GO:0009637	response to blue light	0.0076	0.0009	8.35	0.113597	0.281935	Csa5G021300	1	up
GO:0009853	photorespiration	0.0076	0.0009	8.35	0.113597	0.281935	Csa7G435550	1	up
GO:0010089	xylem development	0.0076	0.0009	8.35	0.113597	0.281935	Csa6G135460	1	up
GO:0015996	chlorophyll catabolic process	0.0076	0.0009	8.35	0.113597	0.281935	Csa1G250130	1	up
GO:0016117	carotenoid biosynthetic process	0.0076	0.0009	8.35	0.113597	0.281935	Csa1G699560	1	up
GO:0016121	carotene catabolic process	0.0076	0.0009	8.35	0.113597	0.281935	Csa1G435760	1	down
GO:0019216	regulation of lipid metabolic process	0.0076	0.0009	8.35	0.113597	0.281935	Csa6G425740	1	up
GO:0032101	regulation of response to external stimulus	0.0076	0.0009	8.35	0.113597	0.281935	Csa4G006190	1	down
GO:0048316	seed development	0.0153	0.0046	3.34	0.120471	0.289711	Csa1G329900;Csa3G009550	2	up&down
GO:0048367	shoot system development	0.0153	0.0046	3.34	0.120471	0.289711	Csa3G009550;Csa4G006190	2	down
GO:0006596	polyamine biosynthetic process	0.0076	0.001	7.59	0.124226	0.289711	Csa3G147770	1	down
GO:0006873	cellular ion homeostasis	0.0076	0.001	7.59	0.124226	0.289711	Csa3G105950	1	up
GO:0009097	isoleucine biosynthetic process	0.0076	0.001	7.59	0.124226	0.289711	Csa6G448730	1	up
GO:0019762	glucosinolate catabolic process	0.0076	0.001	7.59	0.124226	0.289711	Csa1G612880	1	up
GO:0050801	ion homeostasis	0.0076	0.001	7.59	0.124226	0.289711	Csa3G105950	1	up
GO:0006012	galactose metabolic process	0.0076	0.0011	6.96	0.13473	0.301222	Csa6G000080	1	up
GO:0048573	photoperiodism, flowering	0.0076	0.0011	6.96	0.13473	0.301222	Csa5G202370	1	up
GO:0050776	regulation of immune response	0.0076	0.0011	6.96	0.13473	0.301222	Csa4G006190	1	down
GO:0071396	cellular response to lipid	0.0076	0.0011	6.96	0.13473	0.301222	Csa4G006190	1	down
GO:0090558	plant epidermis development	0.0076	0.0011	6.96	0.13473	0.301222	Csa4G006190	1	down
GO:0050832	defense response to fungus	0.0153	0.005	3.04	0.140655	0.309098	Csa2G010390;Csa4G006190	2	up&down
GO:0008356	asymmetric cell division	0.0076	0.0012	6.42	0.145108	0.309098	Csa4G006190	1	down
GO:0009308	amine metabolic process	0.0076	0.0012	6.42	0.145108	0.309098	Csa5G158570	1	up
GO:0010090	trichome morphogenesis	0.0076	0.0012	6.42	0.145108	0.309098	Csa4G006190	1	down
GO:0019432	triglyceride biosynthetic process	0.0076	0.0012	6.42	0.145108	0.309098	Csa7G051320	1	down
GO:0043900	regulation of multi-organism process	0.0076	0.0012	6.42	0.145108	0.309098	Csa4G006190	1	down
GO:0006405	RNA export from nucleus	0.0076	0.0013	5.96	0.155362	0.323305	Csa1G703590	1	up
GO:0009741	response to brassinosteroid	0.0076	0.0013	5.96	0.155362	0.323305	Csa3G872170	1	up
GO:0034440	lipid oxidation	0.0076	0.0013	5.96	0.155362	0.323305	Csa4G286940	1	down
GO:0000162	tryptophan biosynthetic process	0.0076	0.0014	5.56	0.165495	0.329197	Csa1G064170	1	up
GO:0002682	regulation of immune system process	0.0076	0.0014	5.56	0.165495	0.329197	Csa4G006190	1	down
GO:0009850	auxin metabolic process	0.0076	0.0014	5.56	0.165495	0.329197	Csa6G384060	1	up
GO:0010305	leaf vascular tissue pattern formation	0.0076	0.0014	5.56	0.165495	0.329197	Csa3G009550	1	down
GO:0015995	chlorophyll biosynthetic process	0.0076	0.0014	5.56	0.165495	0.329197	Csa4G165920	1	down
GO:0019725	cellular homeostasis	0.0076	0.0014	5.56	0.165495	0.329197	Csa3G105950	1	up
GO:0006952	defense response	0.0305	0.0166	1.83	0.174489	0.344052	Csa3G319290;Csa3G734050;Csa4G006190;Csa5G114570	4	up&down
GO:0048878	chemical homeostasis	0.0076	0.0015	5.22	0.175507	0.344052	Csa3G105950	1	up
GO:0006629	lipid metabolic process	0.0229	0.0111	2.07	0.177034	0.344549	Csa4G639890;Csa6G149960;Csa6G513550	3	up&down
GO:0006559	L-phenylalanine catabolic process	0.0076	0.0016	4.91	0.1854	0.353207	Csa6G147460	1	down
GO:0009694	jasmonic acid metabolic process	0.0076	0.0016	4.91	0.1854	0.353207	Csa6G384060	1	up
GO:0010026	trichome differentiation	0.0076	0.0016	4.91	0.1854	0.353207	Csa4G006190	1	down
GO:0016126	sterol biosynthetic process	0.0076	0.0016	4.64	0.195174	0.366665	Csa7G069710	1	down
GO:0061077	chaperone-mediated protein folding	0.0076	0.0016	4.64	0.195174	0.366665	Csa6G513450	1	up
GO:0042742	defense response to bacterium	0.0153	0.0063	2.42	0.200232	0.373573	Csa2G010390;Csa3G734050	2	up
GO:0006813	potassium ion transport	0.0076	0.0017	4.39	0.204833	0.379539	Csa7G395270	1	down
GO:0008643	carbohydrate transport	0.0076	0.0018	4.17	0.214376	0.38663	Csa1G051710	1	up
GO:0009965	leaf morphogenesis	0.0076	0.0018	4.17	0.214376	0.38663	Csa3G009550	1	down
GO:0071229	cellular response to acid chemical	0.0076	0.0018	4.17	0.214376	0.38663	Csa4G006190	1	down
GO:2000022	regulation of jasmonic acid mediated signaling pathway	0.0076	0.0018	4.17	0.214376	0.38663	Csa1G042920	1	up
GO:0048646	anatomical structure formation involved in morphogenesis	0.0076	0.0019	3.97	0.223806	0.400963	Csa4G006190	1	down
GO:0009653	anatomical structure morphogenesis	0.0153	0.007	2.2	0.231047	0.411212	Csa3G009550;Csa4G006190	2	down
GO:0002229	defense response to oomycetes	0.0076	0.0021	3.63	0.24233	0.425693	Csa3G734050	1	up
GO:0007623	circadian rhythm	0.0076	0.0021	3.63	0.24233	0.425693	Csa5G021300	1	up
GO:0009742	brassinosteroid mediated signaling pathway	0.0076	0.0022	3.48	0.251427	0.438823	Csa1G256750	1	down
GO:0000904	cell morphogenesis involved in differentiation	0.0076	0.0023	3.34	0.260415	0.451597	Csa4G006190	1	down
GO:0009737	response to abscisic acid	0.0153	0.0078	1.96	0.271047	0.467041	Csa3G872170;Csa4G006190	2	up&down
GO:0006631	fatty acid metabolic process	0.0076	0.0025	3.09	0.278072	0.470161	Csa5G153010	1	down
GO:0042592	homeostatic process	0.0076	0.0025	3.09	0.278072	0.470161	Csa3G105950	1	up
GO:0048827	phyllome development	0.0076	0.0025	3.09	0.278072	0.470161	Csa3G009550	1	down
GO:0043161	proteasome-mediated ubiquitin-dependent protein catabolic process	0.0153	0.008	1.92	0.279947	0.470392	Csa5G600900;NewGene_2375	2	up
GO:1905392	plant organ morphogenesis	0.0076	0.0026	2.98	0.286743	0.477032	Csa3G009550	1	down
GO:0071555	cell wall organization	0.0229	0.0143	1.61	0.287426	0.477032	Csa1G422990;Csa2G416170;Csa2G416250	3	up&down
GO:0009834	plant-type secondary cell wall biogenesis	0.0076	0.0027	2.88	0.29531	0.487129	Csa2G406800	1	up
GO:0032870	cellular response to hormone stimulus	0.0076	0.0027	2.78	0.303776	0.489162	Csa4G006190	1	down
GO:0034599	cellular response to oxidative stress	0.0076	0.0027	2.78	0.303776	0.489162	Csa1G002810	1	up
GO:1902680	positive regulation of RNA biosynthetic process	0.0076	0.0027	2.78	0.303776	0.489162	Csa6G135460	1	up
GO:1903508	positive regulation of nucleic acid-templated transcription	0.0076	0.0027	2.78	0.303776	0.489162	Csa6G135460	1	up
GO:0006401	RNA catabolic process	0.0076	0.0028	2.69	0.31214	0.493813	Csa7G351900	1	up
GO:0051254	positive regulation of RNA metabolic process	0.0076	0.0028	2.69	0.31214	0.493813	Csa6G135460	1	up
GO:1901701	cellular response to oxygen-containing compound	0.0076	0.0028	2.69	0.31214	0.493813	Csa4G006190	1	down
GO:0009791	post-embryonic development	0.0153	0.0088	1.74	0.319843	0.498149	Csa3G009550;Csa4G006190	2	down
GO:0007166	cell surface receptor signaling pathway	0.0076	0.0029	2.61	0.320405	0.498149	Csa2G360770	1	up
GO:0097305	response to alcohol	0.0076	0.0029	2.61	0.320405	0.498149	Csa4G006190	1	down
GO:0006950	response to stress	0.0229	0.0153	1.5	0.323516	0.500112	Csa3G020080;Csa4G006190;Csa7G407800	3	up&down
GO:0009266	response to temperature stimulus	0.0076	0.003	2.53	0.328571	0.50504	Csa3G020080	1	down
GO:0048366	leaf development	0.0076	0.0031	2.45	0.336639	0.514519	Csa3G009550	1	down
GO:0071495	cellular response to endogenous stimulus	0.0076	0.0032	2.38	0.344612	0.515679	Csa4G006190	1	down
GO:0006606	protein import into nucleus	0.0076	0.0033	2.32	0.352489	0.515679	Csa1G703590	1	up
GO:0023014	signal transduction by protein phosphorylation	0.0076	0.0033	2.32	0.352489	0.515679	Csa1G042980	1	up
GO:0031098	stress-activated protein kinase signaling cascade	0.0076	0.0033	2.32	0.352489	0.515679	Csa1G042980	1	up
GO:0032482	Rab protein signal transduction	0.0076	0.0033	2.32	0.352489	0.515679	Csa2G418950	1	up
GO:0045935	positive regulation of nucleobase-containing compound metabolic process	0.0076	0.0033	2.32	0.352489	0.515679	Csa6G135460	1	up
GO:0080134	regulation of response to stress	0.0076	0.0033	2.32	0.352489	0.515679	Csa4G006190	1	down
GO:0046777	protein autophosphorylation	0.0153	0.0096	1.59	0.359208	0.515679	Csa4G624970;Csa4G624990	2	up
GO:0009790	embryo development	0.0076	0.0034	2.26	0.360273	0.515679	Csa3G009550	1	down
GO:0031328	positive regulation of cellular biosynthetic process	0.0076	0.0034	2.26	0.360273	0.515679	Csa6G135460	1	up
GO:0043632	modification-dependent macromolecule catabolic process	0.0076	0.0034	2.26	0.360273	0.515679	NewGene_2375	1	up
GO:0048468	cell development	0.0076	0.0034	2.26	0.360273	0.515679	Csa4G006190	1	down
GO:0000160	phosphorelay signal transduction system	0.0076	0.0035	2.2	0.367963	0.521172	Csa5G623800	1	up
GO:0044257	cellular protein catabolic process	0.0076	0.0035	2.2	0.367963	0.521172	NewGene_2375	1	up
GO:0030163	protein catabolic process	0.0153	0.0099	1.55	0.372156	0.523387	Csa6G513550;NewGene_2375	2	up
GO:0009908	flower development	0.0076	0.0036	2.14	0.375562	0.523387	Csa6G476070	1	down
GO:0010557	positive regulation of macromolecule biosynthetic process	0.0076	0.0036	2.14	0.375562	0.523387	Csa6G135460	1	up
GO:0009891	positive regulation of biosynthetic process	0.0076	0.0037	2.09	0.38307	0.523387	Csa6G135460	1	up
GO:0010628	positive regulation of gene expression	0.0076	0.0037	2.09	0.38307	0.523387	Csa6G135460	1	up
GO:0032147	activation of protein kinase activity	0.0076	0.0037	2.09	0.38307	0.523387	Csa1G042980	1	up
GO:0032989	cellular component morphogenesis	0.0076	0.0037	2.09	0.38307	0.523387	Csa4G006190	1	down
GO:0006749	glutathione metabolic process	0.0076	0.0037	2.04	0.390489	0.524978	Csa4G064120	1	down
GO:0044265	cellular macromolecule catabolic process	0.0076	0.0037	2.04	0.390489	0.524978	NewGene_2375	1	up
GO:0006869	lipid transport	0.0076	0.0038	1.99	0.397819	0.524978	Csa4G146240	1	up
GO:0009057	macromolecule catabolic process	0.0076	0.0038	1.99	0.397819	0.524978	NewGene_2375	1	up
GO:0010154	fruit development	0.0076	0.0038	1.99	0.397819	0.524978	Csa3G009550	1	down
GO:0019941	modification-dependent protein catabolic process	0.0076	0.0038	1.99	0.397819	0.524978	NewGene_2375	1	up
GO:1901565	organonitrogen compound catabolic process	0.0076	0.0038	1.99	0.397819	0.524978	NewGene_2375	1	up
GO:0006970	response to osmotic stress	0.0076	0.0039	1.94	0.405061	0.531941	Csa3G020080	1	down
GO:0009628	response to abiotic stimulus	0.0153	0.0107	1.43	0.410342	0.533568	Csa3G020080;Csa7G407800	2	up&down
GO:0009826	unidimensional cell growth	0.0076	0.004	1.9	0.412218	0.533568	Csa6G476070	1	down
GO:0071310	cellular response to organic substance	0.0076	0.004	1.9	0.412218	0.533568	Csa4G006190	1	down
GO:0006457	protein folding	0.0153	0.0108	1.41	0.414517	0.53399	Csa3G733220;Csa3G733230	2	up
GO:0000902	cell morphogenesis	0.0076	0.0041	1.85	0.419288	0.53504	Csa4G006190	1	down
GO:0051301	cell division	0.0076	0.0041	1.85	0.419288	0.53504	Csa4G006190	1	down
GO:0007346	regulation of mitotic cell cycle	0.0076	0.0042	1.81	0.426274	0.541401	Csa1G042980	1	up
GO:0048731	system development	0.0153	0.0112	1.37	0.431071	0.544934	Csa3G009550;Csa4G006190	2	down
GO:0033993	response to lipid	0.0076	0.0043	1.78	0.433177	0.54505	Csa4G006190	1	down
GO:0035556	intracellular signal transduction	0.0153	0.0114	1.34	0.443324	0.554376	Csa6G117200;Csa7G029430	2	up
GO:0046323	glucose import	0.0076	0.0045	1.7	0.446737	0.554376	Csa1G025940	1	up
GO:0051173	positive regulation of nitrogen compound metabolic process	0.0076	0.0045	1.7	0.446737	0.554376	Csa6G135460	1	up
GO:0070647	protein modification by small protein conjugation or removal	0.0076	0.0046	1.67	0.453395	0.56007	NewGene_2375	1	up
GO:0048856	anatomical structure development	0.0229	0.0191	1.2	0.459221	0.563055	Csa3G009550;Csa4G006190;Csa6G135460	3	up&down
GO:0010498	proteasomal protein catabolic process	0.0076	0.0047	1.64	0.459974	0.563055	NewGene_2375	1	up
GO:0031325	positive regulation of cellular metabolic process	0.0076	0.0048	1.61	0.466474	0.56844	Csa6G135460	1	up
GO:0009409	response to cold	0.0076	0.0048	1.57	0.472897	0.568583	Csa6G513450	1	up
GO:0043207	response to external biotic stimulus	0.0076	0.0048	1.57	0.472897	0.568583	Csa4G006190	1	down
GO:1901575	organic substance catabolic process	0.0076	0.0048	1.57	0.472897	0.568583	NewGene_2375	1	up
GO:0065007	biological regulation	0.0382	0.0348	1.1	0.480324	0.574957	Csa3G105950;Csa4G006190;Csa4G280500;Csa6G135460;Csa6G425740	5	up&down
GO:0051707	response to other organism	0.0076	0.005	1.52	0.485513	0.578608	Csa4G006190	1	down
GO:0010604	positive regulation of macromolecule metabolic process	0.0076	0.0051	1.49	0.491708	0.583421	Csa6G135460	1	up
GO:0009611	response to wounding	0.0076	0.0052	1.46	0.49783	0.586959	Csa1G042920	1	up
GO:0009893	positive regulation of metabolic process	0.0076	0.0053	1.44	0.503878	0.586959	Csa6G135460	1	up
GO:0032446	protein modification by small protein conjugation	0.0076	0.0053	1.44	0.503878	0.586959	NewGene_2375	1	up
GO:0019222	regulation of metabolic process	0.0229	0.0206	1.11	0.50811	0.586959	Csa4G280500;Csa6G135460;Csa6G425740	3	up
GO:0009414	response to water deprivation	0.0076	0.0054	1.41	0.509853	0.586959	Csa6G513450	1	up
GO:0044248	cellular catabolic process	0.0076	0.0054	1.41	0.509853	0.586959	NewGene_2375	1	up
GO:0030154	cell differentiation	0.0153	0.013	1.18	0.509878	0.586959	Csa3G824850;Csa4G006190	2	down
GO:0070887	cellular response to chemical stimulus	0.0076	0.0057	1.35	0.527355	0.604506	Csa4G006190	1	down
GO:0006633	fatty acid biosynthetic process	0.0076	0.0059	1.28	0.544237	0.617513	Csa1G501850	1	down
GO:0065008	regulation of biological quality	0.0076	0.0059	1.28	0.544237	0.617513	Csa3G105950	1	up
GO:0032502	developmental process	0.0229	0.0218	1.05	0.546114	0.617513	Csa3G009550;Csa4G006190;Csa6G135460	3	up&down
GO:0099402	plant organ development	0.0076	0.006	1.26	0.54973	0.617513	Csa3G009550	1	down
GO:0006508	proteolysis	0.0153	0.014	1.09	0.550115	0.617513	Csa6G513550;NewGene_2375	2	up
GO:0009607	response to biotic stimulus	0.0076	0.0062	1.23	0.56052	0.626593	Csa4G006190	1	down
GO:0001101	response to acid chemical	0.0076	0.0064	1.19	0.571053	0.635741	Csa4G006190	1	down
GO:0048608	reproductive structure development	0.0076	0.0065	1.18	0.576226	0.636262	Csa3G009550	1	down
GO:0061458	reproductive system development	0.0076	0.0065	1.18	0.576226	0.636262	Csa3G009550	1	down
GO:0048869	cellular developmental process	0.0076	0.0069	1.11	0.596303	0.655755	Csa4G006190	1	down
GO:0006351	transcription, DNA-templated	0.0076	0.0071	1.07	0.610739	0.668911	Csa6G152350	1	up
GO:0050789	regulation of biological process	0.0305	0.0329	0.93	0.630551	0.687825	Csa4G006190;Csa4G280500;Csa6G135460;Csa6G425740	4	up&down
GO:0009605	response to external stimulus	0.0076	0.0076	1.01	0.63367	0.688451	Csa4G006190	1	down
GO:0045944	positive regulation of transcription by RNA polymerase II	0.0076	0.0078	0.98	0.642462	0.690685	Csa6G076710	1	up
GO:0048522	positive regulation of cellular process	0.0076	0.0078	0.98	0.642462	0.690685	Csa6G135460	1	up
GO:0009725	response to hormone	0.0076	0.0079	0.97	0.646779	0.690685	Csa4G006190	1	down
GO:0009056	catabolic process	0.0076	0.008	0.96	0.651044	0.690685	NewGene_2375	1	up
GO:0009793	embryo development ending in seed dormancy	0.0076	0.008	0.96	0.651044	0.690685	Csa3G009550	1	down
GO:0048583	regulation of response to stimulus	0.0076	0.008	0.96	0.651044	0.690685	Csa4G006190	1	down
GO:0009719	response to endogenous stimulus	0.0076	0.008	0.95	0.655259	0.69152	Csa4G006190	1	down
GO:0006468	protein phosphorylation	0.0229	0.0257	0.89	0.658861	0.69152	Csa1G065930;Csa2G360770;Csa7G060160	3	up
GO:0032501	multicellular organismal process	0.0153	0.0171	0.89	0.6595	0.69152	Csa3G009550;Csa4G006190	2	down
GO:0032259	methylation	0.0076	0.0087	0.88	0.683378	0.712389	Csa3G123730	1	up
GO:0007275	multicellular organism development	0.0153	0.0179	0.85	0.68467	0.712389	Csa3G009550;Csa4G006190	2	down
GO:0009416	response to light stimulus	0.0076	0.009	0.85	0.694721	0.717329	Csa6G476070	1	down
GO:1901700	response to oxygen-containing compound	0.0076	0.009	0.85	0.694721	0.717329	Csa4G006190	1	down
GO:0050896	response to stimulus	0.0229	0.0273	0.84	0.69971	0.719734	Csa3G020080;Csa4G006190;Csa7G407800	3	up&down
GO:0048518	positive regulation of biological process	0.0076	0.0093	0.82	0.70922	0.725499	Csa6G135460	1	up
GO:0031323	regulation of cellular metabolic process	0.0153	0.0188	0.81	0.710844	0.725499	Csa4G280500;Csa6G135460	2	up
GO:0080090	regulation of primary metabolic process	0.0153	0.0189	0.81	0.71336	0.725499	Csa6G135460;Csa6G425740	2	up
GO:0003006	developmental process involved in reproduction	0.0076	0.0096	0.79	0.719644	0.729148	Csa3G009550	1	down
GO:0036211	protein modification process	0.0076	0.0101	0.76	0.736199	0.743139	NewGene_2375	1	up
GO:0010033	response to organic substance	0.0076	0.0102	0.75	0.742546	0.746759	Csa4G006190	1	down
GO:0051704	multi-organism process	0.0076	0.0103	0.74	0.745662	0.747116	Csa4G006190	1	down
GO:0008150	biological_process	0.0687	0.0818	0.84	0.753979	0.752662	Csa3G009550;Csa3G020080;Csa3G105950;Csa4G006190;Csa4G280500;Csa6G135460;Csa6G425740;Csa7G407800;NewGene_2375	9	up&down
GO:0006464	cellular protein modification process	0.0076	0.0107	0.71	0.757758	0.753653	NewGene_2375	1	up
GO:0022414	reproductive process	0.0076	0.011	0.7	0.766454	0.759509	Csa3G009550	1	down
GO:0000003	reproduction	0.0076	0.0113	0.67	0.777568	0.76771	Csa3G009550	1	down
GO:0009058	biosynthetic process	0.0076	0.0118	0.65	0.790725	0.777862	Csa2G404730	1	up
GO:0055085	transmembrane transport	0.0076	0.0123	0.62	0.805498	0.789523	Csa4G294940	1	down
GO:0044267	cellular protein metabolic process	0.0076	0.0125	0.61	0.810189	0.791254	NewGene_2375	1	up
GO:0016043	cellular component organization	0.0076	0.0129	0.59	0.819236	0.794354	Csa4G006190	1	down
GO:0051716	cellular response to stimulus	0.0076	0.0129	0.59	0.819236	0.794354	Csa4G006190	1	down
GO:0019538	protein metabolic process	0.0076	0.0135	0.56	0.83405	0.802962	NewGene_2375	1	up
GO:0045893	positive regulation of transcription, DNA-templated	0.0076	0.0135	0.56	0.83405	0.802962	Csa6G135460	1	up
GO:0071840	cellular component organization or biogenesis	0.0076	0.0139	0.55	0.841967	0.80771	Csa4G006190	1	down
GO:1903506	regulation of nucleic acid-templated transcription	0.0076	0.0143	0.54	0.84951	0.808104	Csa6G135460	1	up
GO:2001141	regulation of RNA biosynthetic process	0.0076	0.0143	0.54	0.84951	0.808104	Csa6G135460	1	up
GO:0042221	response to chemical	0.0076	0.0144	0.53	0.851339	0.808104	Csa4G006190	1	down
GO:0016567	protein ubiquitination	0.0076	0.0148	0.52	0.860159	0.812389	NewGene_2375	1	up
GO:0019219	regulation of nucleobase-containing compound metabolic process	0.0076	0.0149	0.51	0.861859	0.812389	Csa6G135460	1	up
GO:2000112	regulation of cellular macromolecule biosynthetic process	0.0076	0.0151	0.51	0.865199	0.812705	Csa6G135460	1	up
GO:0010556	regulation of macromolecule biosynthetic process	0.0076	0.0153	0.5	0.868459	0.812945	Csa6G135460	1	up
GO:0007165	signal transduction	0.0076	0.0159	0.48	0.879264	0.815663	Csa5G647530	1	up
GO:1901564	organonitrogen compound metabolic process	0.0076	0.0159	0.48	0.879264	0.815663	NewGene_2375	1	up
GO:0044260	cellular macromolecule metabolic process	0.0076	0.0161	0.47	0.882186	0.815663	NewGene_2375	1	up
GO:0031326	regulation of cellular biosynthetic process	0.0076	0.0163	0.47	0.885038	0.815663	Csa6G135460	1	up
GO:0009889	regulation of biosynthetic process	0.0076	0.0164	0.47	0.886438	0.815663	Csa6G135460	1	up
GO:0006511	ubiquitin-dependent protein catabolic process	0.0076	0.0168	0.45	0.893189	0.818686	NewGene_2375	1	up
GO:0006886	intracellular protein transport	0.0076	0.017	0.45	0.895777	0.818686	Csa2G418950	1	up
GO:0051171	regulation of nitrogen compound metabolic process	0.0076	0.0177	0.43	0.905519	0.822605	Csa6G135460	1	up
GO:0050794	regulation of cellular process	0.0153	0.0302	0.51	0.909685	0.822605	Csa4G280500;Csa6G135460	2	up
GO:0005975	carbohydrate metabolic process	0.0153	0.0303	0.5	0.910577	0.822605	Csa1G612880;Csa5G139760	2	up
GO:0051252	regulation of RNA metabolic process	0.0076	0.0183	0.42	0.912228	0.822605	Csa6G135460	1	up
GO:0060255	regulation of macromolecule metabolic process	0.0076	0.0186	0.41	0.915402	0.822726	Csa6G135460	1	up
GO:0010468	regulation of gene expression	0.0076	0.0218	0.35	0.945001	0.846515	Csa6G135460	1	up
GO:0043412	macromolecule modification	0.0076	0.0271	0.28	0.97314	0.868844	NewGene_2375	1	up
GO:0009987	cellular process	0.0229	0.0604	0.38	0.987583	0.870514	Csa3G105950;Csa4G006190;NewGene_2375	3	up&down
GO:0043170	macromolecule metabolic process	0.0076	0.0357	0.21	0.991662	0.870514	NewGene_2375	1	up
GO:0006807	nitrogen compound metabolic process	0.0076	0.0382	0.2	0.994128	0.870514	NewGene_2375	1	up
GO:0044238	primary metabolic process	0.0076	0.0396	0.19	0.995135	0.870514	NewGene_2375	1	up
GO:0071704	organic substance metabolic process	0.0076	0.0417	0.18	0.996356	0.870514	NewGene_2375	1	up
GO:0044237	cellular metabolic process	0.0076	0.0421	0.18	0.996535	0.870514	NewGene_2375	1	up
GO:0008152	metabolic process	0.0076	0.0445	0.17	0.997534	0.870514	NewGene_2375	1	up

## Sheet: Cellular Component enrich
ID	Description	GeneRatio	BgRatio	enrich_factor	pvalue	qvalue	geneID	gene_number	Contained
GO:0005576	extracellular region	0.0774	0.0236	3.28	0.000177018	0.0106211	Csa1G602530;Csa1G604040;Csa2G346000;Csa2G421020;Csa3G126810;Csa5G139760;Csa5G167220;Csa6G014540;Csa6G495000;Csa6G507140;Csa7G019330;Csa7G351900;Csa7G447990	13	up&down
GO:0016020	membrane	0.125	0.0608	2.06	0.00130978	0.0392933	Csa1G008570;Csa1G329900;Csa1G501850;Csa1G618390;Csa2G138200;Csa2G264630;Csa2G346000;Csa2G425740;Csa2G425750;Csa3G852560;Csa4G003620;Csa4G006190;Csa4G641760;Csa5G157310;Csa5G593440;Csa5G622530;Csa6G014540;Csa6G425740;Csa6G514850;Csa6G525500;Csa7G395270	21	up&down
GO:0009326	formate dehydrogenase complex	0.006	0.0001	79.39	0.0125956	0.251912	Csa3G836500	1	up
GO:0005618	cell wall	0.0357	0.0125	2.85	0.0190887	0.286331	Csa1G422990;Csa2G346000;Csa3G126810;Csa5G602120;Csa6G014540;Csa7G447990	6	up&down
GO:0009506	plasmodesma	0.0417	0.0194	2.15	0.0456968	0.423805	Csa1G008570;Csa1G602530;Csa1G604040;Csa2G421020;Csa5G622530;Csa6G425840;Csa7G019330	7	up&down
GO:0090404	pollen tube tip	0.006	0.0003	19.85	0.0494439	0.423805	Csa2G418950	1	up
GO:1990246	uniplex complex	0.006	0.0003	19.85	0.0494439	0.423805	Csa6G487650	1	up
GO:0031461	cullin-RING ubiquitin ligase complex	0.0119	0.0026	4.54	0.0715989	0.50955	Csa3G389870;Csa6G425740	2	up&down
GO:0031463	Cul3-RING ubiquitin ligase complex	0.006	0.0005	11.34	0.084925	0.50955	Csa3G389870	1	down
GO:0044611	nuclear pore inner ring	0.006	0.0005	11.34	0.084925	0.50955	Csa1G703590	1	up
GO:0009505	plant-type cell wall	0.0179	0.0067	2.68	0.102091	0.539222	Csa2G421020;Csa3G872170;Csa7G019330	3	up
GO:0070469	respirasome	0.006	0.0007	8.82	0.107844	0.539222	Csa1G699560	1	up
GO:1990234	transferase complex	0.0119	0.004	3	0.143646	0.556691	Csa3G389870;Csa6G425740	2	up&down
GO:0005634	nucleus	0.244	0.2081	1.17	0.144695	0.556691	Csa1G038340;Csa1G039900;Csa1G042350;Csa1G042920;Csa1G231530;Csa1G482740;Csa1G524760;Csa1G616330;Csa1G629180;Csa2G006270;Csa2G010920;Csa2G011420;Csa2G057080;Csa2G200420;Csa2G247590;Csa2G370550;Csa3G183960;Csa3G510960;Csa3G727990;Csa3G748220;Csa3G824850;Csa4G126480;Csa5G021300;Csa5G184310;Csa5G202370;Csa5G223070;Csa5G600900;Csa6G039540;Csa6G076710;Csa6G095910;Csa6G135460;Csa6G301060;Csa6G366390;Csa…	41	up&down
GO:0019005	SCF ubiquitin ligase complex	0.0119	0.004	2.94	0.147998	0.556691	Csa5G021300;Csa6G425740	2	up
GO:0044437	obsolete vacuolar part	0.006	0.0011	5.29	0.173235	0.556691	Csa1G008570	1	up
GO:0009507	chloroplast	0.0595	0.0424	1.4	0.17724	0.556691	Csa1G435760;Csa3G598910;Csa3G836500;Csa4G003670;Csa4G165920;Csa5G175710;Csa6G091870;Csa6G410650;Csa6G505950;Csa7G435550	10	up&down
GO:1902494	catalytic complex	0.0119	0.0046	2.6	0.17914	0.556691	Csa3G389870;Csa6G425740	2	up&down
GO:0000151	ubiquitin ligase complex	0.0119	0.0048	2.48	0.192778	0.556691	Csa3G389870;Csa6G425740	2	up&down
GO:0005886	plasma membrane	0.119	0.0972	1.23	0.199383	0.556691	Csa1G008570;Csa1G039940;Csa1G051710;Csa1G065930;Csa1G329900;Csa1G479640;Csa2G360770;Csa2G406800;Csa2G416170;Csa2G416250;Csa3G734050;Csa4G003620;Csa4G294940;Csa4G624970;Csa4G624990;Csa5G181440;Csa5G505820;Csa5G630930;Csa7G051320;Csa7G060160	20	up&down
GO:0048046	apoplast	0.0179	0.0092	1.94	0.202328	0.556691	Csa1G422990;Csa5G602120;Csa6G084580	3	up&down
GO:0031225	anchored component of membrane	0.006	0.0013	4.41	0.20412	0.556691	Csa4G006190	1	down
GO:0016021	integral component of membrane	0.369	0.3387	1.09	0.224492	0.584646	Csa1G023030;Csa1G038890;Csa1G045660;Csa1G051710;Csa1G065930;Csa1G250130;Csa1G324370;Csa1G329900;Csa1G329910;Csa1G479640;Csa1G574240;Csa1G574250;Csa1G598330;Csa1G602530;Csa1G618390;Csa1G618890;Csa1G699560;Csa2G060450;Csa2G138200;Csa2G264630;Csa2G360770;Csa2G416170;Csa2G416250;Csa2G425740;Csa3G123730;Csa3G181440;Csa3G182110;Csa3G389860;Csa3G510960;Csa3G734050;Csa3G797600;Csa3G842740;Csa3G852560;Csa…	62	up&down
GO:0031305	integral component of mitochondrial inner membrane	0.006	0.0016	3.78	0.233859	0.584646	Csa6G487650	1	up
GO:0098805	whole membrane	0.006	0.0019	3.05	0.280987	0.659998	Csa1G008570	1	up
GO:0005794	Golgi apparatus	0.0357	0.0265	1.35	0.285999	0.659998	Csa1G008570;Csa2G416170;Csa2G416250;Csa4G083610;Csa6G227020;Csa6G421770	6	up&down
GO:0098588	bounding membrane of organelle	0.006	0.0021	2.84	0.299022	0.664493	Csa1G008570	1	up
GO:0031224	intrinsic component of membrane	0.006	0.0024	2.48	0.333752	0.715184	Csa4G006190	1	down
GO:0009579	thylakoid	0.006	0.003	1.98	0.398164	0.753307	Csa1G699560	1	up
GO:0055044	symplast	0.006	0.0032	1.85	0.420689	0.753307	Csa1G008570	1	up
GO:0009534	chloroplast thylakoid	0.006	0.0034	1.73	0.442375	0.753307	Csa6G513450	1	up
GO:0031090	organelle membrane	0.006	0.0034	1.73	0.442375	0.753307	Csa1G008570	1	up
GO:0005887	integral component of plasma membrane	0.0119	0.0089	1.33	0.443591	0.753307	Csa1G025940;Csa5G602120	2	up&down
GO:0005911	cell-cell junction	0.006	0.0036	1.65	0.456383	0.753307	Csa1G008570	1	up
GO:0005773	vacuole	0.0119	0.0094	1.27	0.468832	0.753307	Csa1G008570;Csa3G823640	2	up
GO:0005615	extracellular space	0.006	0.0037	1.59	0.47004	0.753307	Csa1G256750	1	down
GO:0030054	cell junction	0.006	0.0037	1.59	0.47004	0.753307	Csa1G008570	1	up
GO:0032991	protein-containing complex	0.0119	0.0095	1.25	0.477094	0.753307	Csa3G389870;Csa6G425740	2	up&down
GO:0042025	host cell nucleus	0.0119	0.0099	1.2	0.497407	0.758087	Csa1G629180;Csa7G387720	2	up&down
GO:0005802	trans-Golgi network	0.0119	0.01	1.18	0.505391	0.758087	Csa2G416170;Csa2G416250	2	up&down
GO:0044425	obsolete membrane part	0.006	0.0046	1.28	0.54511	0.797723	Csa4G006190	1	down
GO:0009536	plastid	0.0119	0.0112	1.07	0.562606	0.803723	Csa1G250130;Csa6G505950	2	up
GO:0012505	endomembrane system	0.0119	0.0129	0.92	0.640878	0.894249	Csa1G008570;Csa2G418950	2	up
GO:0005783	endoplasmic reticulum	0.0179	0.0223	0.8	0.728598	0.931041	Csa2G138200;Csa6G384060;Csa7G069710	3	up&down
GO:0005774	vacuolar membrane	0.006	0.0083	0.72	0.756554	0.931041	Csa1G008570	1	up
GO:0071944	cell periphery	0.0119	0.0162	0.74	0.759514	0.931041	Csa1G008570;Csa4G003620	2	up
GO:0043231	intracellular membrane-bounded organelle	0.0655	0.0805	0.81	0.803665	0.931041	Csa1G008570;Csa2G138200;Csa3G635870;Csa4G290200;Csa5G633260;Csa6G007450;Csa6G135460;Csa6G505950;Csa7G051410;Csa7G059150;Csa7G059660	11	up&down
GO:0046658	anchored component of plasma membrane	0.006	0.01	0.6	0.816273	0.931041	Csa6G425840	1	up
GO:0044444	obsolete cytoplasmic part	0.0179	0.0267	0.67	0.830181	0.931041	Csa1G008570;Csa4G280500;Csa6G505950	3	up
GO:0009535	chloroplast thylakoid membrane	0.006	0.0124	0.48	0.878096	0.931041	Csa7G267900	1	down
GO:0005575	cellular_component	0.0476	0.0684	0.7	0.895446	0.931041	Csa1G008570;Csa3G389870;Csa4G003620;Csa4G006190;Csa4G280500;Csa6G135460;Csa6G425740;Csa6G505950	8	up&down
GO:0009570	chloroplast stroma	0.006	0.0137	0.43	0.903258	0.931041	Csa1G435760	1	down
GO:0005829	cytosol	0.0417	0.0659	0.63	0.932188	0.931041	Csa1G524760;Csa2G439740;Csa3G134910;Csa4G280500;Csa5G021300;Csa5G600900;Csa6G366390	7	up&down
GO:0044424	obsolete intracellular part	0.0357	0.0585	0.61	0.933038	0.931041	Csa1G008570;Csa3G389870;Csa4G280500;Csa6G135460;Csa6G425740;Csa6G505950	6	up&down
GO:0005622	intracellular	0.0357	0.0586	0.61	0.933538	0.931041	Csa1G008570;Csa3G389870;Csa4G280500;Csa6G135460;Csa6G425740;Csa6G505950	6	up&down
GO:0005623	obsolete cell	0.0417	0.0667	0.62	0.937305	0.931041	Csa1G008570;Csa3G389870;Csa4G003620;Csa4G280500;Csa6G135460;Csa6G425740;Csa6G505950	7	up&down
GO:0044464	obsolete cell part	0.0417	0.0667	0.62	0.937305	0.931041	Csa1G008570;Csa3G389870;Csa4G003620;Csa4G280500;Csa6G135460;Csa6G425740;Csa6G505950	7	up&down
GO:0044446	obsolete intracellular organelle part	0.006	0.0175	0.34	0.949185	0.931041	Csa1G008570	1	up
GO:0044422	obsolete organelle part	0.006	0.0177	0.34	0.951115	0.931041	Csa1G008570	1	up
GO:0005739	mitochondrion	0.0119	0.0358	0.33	0.984688	0.931041	Csa3G836500;Csa7G073720	2	up
GO:0005737	cytoplasm	0.0774	0.1323	0.58	0.991109	0.931041	Csa1G002810;Csa1G008570;Csa1G042980;Csa1G064170;Csa1G598330;Csa2G439740;Csa3G431430;Csa4G064120;Csa4G280500;Csa5G410730;Csa5G606290;Csa6G147460;Csa6G505950	13	up&down
GO:0043227	membrane-bounded organelle	0.0179	0.05	0.36	0.991487	0.931041	Csa1G008570;Csa6G135460;Csa6G505950	3	up
GO:0043229	intracellular organelle	0.0179	0.0512	0.35	0.992811	0.931041	Csa1G008570;Csa6G135460;Csa6G505950	3	up
GO:0043226	organelle	0.0179	0.0515	0.35	0.99311	0.931041	Csa1G008570;Csa6G135460;Csa6G505950	3	up

## Sheet: Molecular Function enrich
ID	Molecular Function enrich	GeneRatio	BgRatio	enrich_factor	pvalue	qvalue	geneID	gene_number	Contained
GO:0020037	heme binding	0.0984	0.0253	3.89	4.53992e-07	6.40367e-05	Csa1G574240;Csa1G574250;Csa1G617890;Csa1G618390;Csa1G618890;Csa2G138200;Csa2G421020;Csa2G425740;Csa2G425750;Csa3G852560;Csa4G641760;Csa5G153010;Csa5G157310;Csa5G167220;Csa5G224130;Csa5G593440;Csa6G495000;Csa6G514850;NewGene_460	19	up&down
GO:0005506	iron ion binding	0.0777	0.0209	3.71	1.34189e-05	0.000946386	Csa1G574240;Csa1G574250;Csa1G617890;Csa1G618390;Csa1G618890;Csa2G425740;Csa2G425750;Csa3G852560;Csa4G641760;Csa5G153010;Csa5G157310;Csa5G224130;Csa5G593440;Csa6G514850;NewGene_460	15	up&down
GO:0016709	oxidoreductase activity, acting on paired donors, with incorporation or reduction of molecular oxygen, NAD(P)H as one donor, and incorporation of one atom of oxygen	0.0415	0.0066	6.25	4.13449e-05	0.00194394	Csa1G618390;Csa2G425740;Csa2G425750;Csa3G852560;Csa4G641760;Csa5G157310;Csa5G593440;Csa6G514850	8	up&down
GO:0043565	sequence-specific DNA binding	0.0933	0.0337	2.77	9.27563e-05	0.00327088	Csa1G039900;Csa1G042350;Csa1G482740;Csa1G616330;Csa1G629180;Csa2G370550;Csa3G510960;Csa3G727990;Csa3G748220;Csa3G824850;Csa4G126480;Csa5G223070;Csa6G076710;Csa6G152350;Csa6G486960;Csa6G496990;Csa7G043020;Csa7G387720	18	up&down
GO:0008194	UDP-glycosyltransferase activity	0.0363	0.0082	4.42	0.00104333	0.0217612	Csa3G635870;Csa4G290200;Csa5G633260;Csa6G007450;Csa7G051410;Csa7G059150;Csa7G059660	7	up&down
GO:0080043	quercetin 3-O-glucosyltransferase activity	0.0207	0.0024	8.69	0.00108827	0.0217612	Csa3G635870;Csa6G007450;Csa7G051410;Csa7G059660	4	up
GO:0080044	quercetin 7-O-glucosyltransferase activity	0.0207	0.0024	8.69	0.00108827	0.0217612	Csa3G635870;Csa6G007450;Csa7G051410;Csa7G059660	4	up
GO:0051213	dioxygenase activity	0.0311	0.0062	5.03	0.00123422	0.0217612	Csa2G179730;Csa3G135720;Csa5G146870;Csa5G206420;Csa6G160180;Csa6G476070	6	up&down
GO:0046872	metal ion binding	0.114	0.0631	1.81	0.005148	0.0748199	Csa1G435760;Csa1G524760;Csa1G699560;Csa2G028480;Csa2G060450;Csa2G138200;Csa2G179730;Csa2G421020;Csa3G105950;Csa3G135720;Csa3G165100;Csa4G286940;Csa4G286950;Csa4G625030;Csa5G140450;Csa5G146870;Csa5G167220;Csa5G206420;Csa5G611750;Csa6G160180;Csa6G476070;Csa6G495000	22	up&down
GO:0046910	pectinesterase inhibitor activity	0.0207	0.0037	5.68	0.0053044	0.0748199	Csa3G126810;Csa5G139430;Csa7G343850;Csa7G447990	4	up&down
GO:0045330	aspartyl esterase activity	0.0207	0.0042	4.97	0.00850832	0.101435	Csa3G126810;Csa5G139430;Csa7G343850;Csa7G447990	4	up&down
GO:0030599	pectinesterase activity	0.0207	0.0045	4.56	0.0114385	0.101435	Csa3G126810;Csa5G139430;Csa7G343850;Csa7G447990	4	up&down
GO:0005507	copper ion binding	0.0207	0.0046	4.49	0.0120931	0.101435	Csa1G602530;Csa1G604040;Csa3G105950;Csa5G158570	4	up&down
GO:0000977	RNA polymerase II transcription regulatory region sequence-specific DNA binding	0.0207	0.0047	4.41	0.0127713	0.101435	Csa1G039900;Csa2G370550;Csa4G126480;Csa6G076710	4	up&down
GO:0016413	O-acetyltransferase activity	0.0155	0.0026	5.96	0.013674	0.101435	Csa4G083610;Csa6G227020;Csa6G421770	3	up&down
GO:0016705	oxidoreductase activity, acting on paired donors, with incorporation or reduction of molecular oxygen	0.0311	0.0102	3.05	0.0142545	0.101435	Csa1G574240;Csa1G574250;Csa1G617890;Csa1G618890;Csa5G224130;NewGene_460	6	up
GO:0008863	formate dehydrogenase (NAD+) activity	0.0052	0.0001	69.53	0.0143826	0.101435	Csa3G836500	1	up
GO:0008887	glycerate kinase activity	0.0052	0.0001	69.53	0.0143826	0.101435	Csa7G435550	1	up
GO:0018685	alkane 1-monooxygenase activity	0.0052	0.0001	69.53	0.0143826	0.101435	Csa5G153010	1	down
GO:0047268	galactinol-raffinose galactosyltransferase activity	0.0052	0.0001	69.53	0.0143826	0.101435	Csa7G407800	1	up
GO:0000981	DNA-binding transcription factor activity, RNA polymerase II-specific	0.0207	0.0051	4.09	0.0165247	0.110993	Csa1G039900;Csa2G370550;Csa4G126480;Csa6G076710	4	up&down
GO:0008134	transcription factor binding	0.0207	0.0054	3.81	0.0209043	0.134028	Csa1G039900;Csa2G370550;Csa4G126480;Csa6G076710	4	up&down
GO:0016702	oxidoreductase activity, acting on single donors with incorporation of molecular oxygen, incorporation of two atoms of oxygen	0.0155	0.0034	4.53	0.028285	0.154938	Csa2G028480;Csa4G286940;Csa4G286950	3	up&down
GO:0010279	indole-3-acetic acid amido synthetase activity	0.0052	0.0001	34.76	0.0285594	0.154938	Csa3G431430	1	up
GO:0034256	chlorophyll(ide) b reductase activity	0.0052	0.0001	34.76	0.0285594	0.154938	Csa1G250130	1	up
GO:0047274	galactinol-sucrose galactosyltransferase activity	0.0052	0.0001	34.76	0.0285594	0.154938	Csa3G838720	1	up
GO:0003979	UDP-glucose 6-dehydrogenase activity	0.0052	0.0002	23.18	0.0425333	0.162147	Csa6G366390	1	down
GO:0004506	squalene monooxygenase activity	0.0052	0.0002	23.18	0.0425333	0.162147	Csa7G069710	1	down
GO:0005366	myo-inositol:proton symporter activity	0.0052	0.0002	23.18	0.0425333	0.162147	Csa1G025940	1	up
GO:0008113	peptide-methionine (S)-S-oxide reductase activity	0.0052	0.0002	23.18	0.0425333	0.162147	Csa1G002810	1	up
GO:0009916	alternative oxidase activity	0.0052	0.0002	23.18	0.0425333	0.162147	Csa1G699560	1	up
GO:0010487	thermospermine synthase activity	0.0052	0.0002	23.18	0.0425333	0.162147	Csa3G147770	1	down
GO:0016851	magnesium chelatase activity	0.0052	0.0002	23.18	0.0425333	0.162147	Csa4G165920	1	down
GO:0033218	amide binding	0.0052	0.0002	23.18	0.0425333	0.162147	Csa4G006190	1	down
GO:0036456	L-methionine-(S)-S-oxide reductase activity	0.0052	0.0002	23.18	0.0425333	0.162147	Csa1G002810	1	up
GO:0047216	inositol 3-alpha-galactosyltransferase activity	0.0052	0.0002	23.18	0.0425333	0.162147	Csa6G000080	1	up
GO:0102721	ubiquinol:oxygen oxidoreductase activity	0.0052	0.0002	23.18	0.0425333	0.162147	Csa1G699560	1	up
GO:0004029	aldehyde dehydrogenase (NAD+) activity	0.0052	0.0003	17.38	0.0563072	0.193714	Csa1G372010	1	down
GO:0004794	L-threonine ammonia-lyase activity	0.0052	0.0003	17.38	0.0563072	0.193714	Csa6G448730	1	up
GO:0015292	uniporter activity	0.0052	0.0003	17.38	0.0563072	0.193714	Csa6G487650	1	up
GO:0047840	dCTP diphosphatase activity	0.0052	0.0003	17.38	0.0563072	0.193714	Csa3G134910	1	up
GO:0016759	cellulose synthase activity	0.0104	0.0021	4.97	0.0609312	0.199872	Csa2G416170;Csa2G416250	2	up&down
GO:0016762	xyloglucan:xyloglucosyl transferase activity	0.0104	0.0021	4.97	0.0609312	0.199872	Csa1G422990;Csa5G602120	2	up&down
GO:0042277	peptide binding	0.0052	0.0004	13.91	0.069884	0.21429	Csa4G006190	1	down
GO:0045544	gibberellin 20-oxidase activity	0.0052	0.0004	13.91	0.069884	0.21429	Csa6G476070	1	down
GO:0051980	iron-nicotianamine transmembrane transporter activity	0.0052	0.0004	13.91	0.069884	0.21429	Csa1G329900	1	up
GO:0004805	trehalose-phosphatase activity	0.0052	0.0004	11.59	0.0832665	0.230293	Csa4G028470	1	up
GO:0047196	long-chain-alcohol O-fatty-acyltransferase activity	0.0052	0.0004	11.59	0.0832665	0.230293	Csa7G051320	1	down
GO:0047325	inositol tetrakisphosphate 1-kinase activity	0.0052	0.0004	11.59	0.0832665	0.230293	Csa2G439740	1	up
GO:0052725	inositol-1,3,4-trisphosphate 6-kinase activity	0.0052	0.0004	11.59	0.0832665	0.230293	Csa2G439740	1	up
GO:0052726	inositol-1,3,4-trisphosphate 5-kinase activity	0.0052	0.0004	11.59	0.0832665	0.230293	Csa2G439740	1	up
GO:0004185	serine-type carboxypeptidase activity	0.0104	0.0025	4.09	0.0855657	0.232101	Csa1G256750;Csa3G823640	2	up&down
GO:0043169	cation binding	0.0104	0.0026	3.97	0.0899228	0.238694	Csa3G105950;Csa4G003620	2	up
GO:0004356	glutamate-ammonia ligase activity	0.0052	0.0005	9.93	0.0964574	0.238694	Csa5G410730	1	up
GO:0004834	tryptophan synthase activity	0.0052	0.0005	9.93	0.0964574	0.238694	Csa1G064170	1	up
GO:0008131	primary amine oxidase activity	0.0052	0.0005	9.93	0.0964574	0.238694	Csa5G158570	1	up
GO:0010179	IAA-Ala conjugate hydrolase activity	0.0052	0.0005	9.93	0.0964574	0.238694	Csa6G384060	1	up
GO:0016760	cellulose synthase (UDP-forming) activity	0.0104	0.0028	3.66	0.103368	0.251385	Csa2G416170;Csa2G416250	2	up&down
GO:0004144	diacylglycerol O-acyltransferase activity	0.0052	0.0006	8.69	0.109459	0.257326	Csa7G051320	1	down
GO:0005262	calcium channel activity	0.0052	0.0006	8.69	0.109459	0.257326	Csa6G487650	1	up
GO:0015333	peptide:proton symporter activity	0.0104	0.0031	3.39	0.117319	0.271281	Csa1G324370;Csa5G604280	2	up
GO:0043621	protein self-association	0.0104	0.0031	3.31	0.12207	0.273766	Csa3G733220;Csa3G733230	2	up
GO:0008378	galactosyltransferase activity	0.0052	0.0007	7.73	0.122275	0.273766	Csa7G407800	1	up
GO:1904680	peptide transmembrane transporter activity	0.0104	0.0032	3.23	0.126868	0.27961	Csa1G324370;Csa5G604280	2	up
GO:0022857	transmembrane transporter activity	0.0311	0.0177	1.75	0.129098	0.280149	Csa1G479640;Csa4G294940;Csa5G181440;Csa5G505820;Csa5G622530;Csa5G630930	6	up&down
GO:0010436	carotenoid dioxygenase activity	0.0052	0.0007	6.95	0.134908	0.28832	Csa1G435760	1	down
GO:0000976	transcription regulatory region sequence-specific DNA binding	0.0259	0.0142	1.82	0.141401	0.288686	Csa1G039900;Csa2G370550;Csa3G824850;Csa4G126480;Csa6G076710	5	up&down
GO:0008483	transaminase activity	0.0052	0.0008	6.32	0.147359	0.288686	Csa2G404730	1	up
GO:0015086	cadmium ion transmembrane transporter activity	0.0052	0.0008	6.32	0.147359	0.288686	Csa2G060450	1	down
GO:0016874	ligase activity	0.0052	0.0008	6.32	0.147359	0.288686	Csa5G317890	1	up
GO:0019900	kinase binding	0.0052	0.0008	6.32	0.147359	0.288686	Csa1G008570	1	up
GO:0048038	quinone binding	0.0052	0.0008	6.32	0.147359	0.288686	Csa5G158570	1	up
GO:0035673	oligopeptide transmembrane transporter activity	0.0104	0.0037	2.84	0.156502	0.296271	Csa1G324370;Csa5G604280	2	up
GO:0016208	AMP binding	0.0052	0.0009	5.79	0.159633	0.296271	Csa4G003620	1	up
GO:0016881	acid-amino acid ligase activity	0.0052	0.0009	5.79	0.159633	0.296271	Csa3G431430	1	up
GO:0033612	receptor serine/threonine kinase binding	0.0052	0.0009	5.79	0.159633	0.296271	Csa4G006190	1	down
GO:0016747	transferase activity, transferring acyl groups other than amino-acyl groups	0.0155	0.0072	2.15	0.163711	0.299894	Csa1G501850;Csa2G147920;Csa2G429010	3	up&down
GO:0033897	ribonuclease T2 activity	0.0052	0.001	5.35	0.17173	0.309694	Csa7G351900	1	up
GO:0000166	nucleotide binding	0.0104	0.0039	2.62	0.176915	0.309694	Csa4G003620;NewGene_2281	2	up
GO:0050660	flavin adenine dinucleotide binding	0.0155	0.0075	2.07	0.177847	0.309694	Csa1G540370;Csa7G069710;NewGene_1380	3	up&down
GO:0004601	peroxidase activity	0.0155	0.0076	2.04	0.181433	0.309694	Csa2G421020;Csa5G167220;Csa6G495000	3	up
GO:0005385	zinc ion transmembrane transporter activity	0.0052	0.001	4.97	0.183654	0.309694	Csa2G060450	1	down
GO:0008374	O-acyltransferase activity	0.0052	0.001	4.97	0.183654	0.309694	Csa6G149960	1	down
GO:0051287	NAD binding	0.0104	0.0041	2.53	0.187273	0.309694	Csa3G836500;Csa6G366390	2	up&down
GO:0003700	DNA-binding transcription factor activity	0.0674	0.0511	1.32	0.189256	0.309694	Csa1G616330;Csa1G629180;Csa2G006270;Csa2G247590;Csa3G727990;Csa3G824850;Csa5G223070;Csa6G135460;Csa6G152350;Csa6G486960;Csa7G043020;Csa7G387720;CsaUNG031640	13	up&down
GO:0015079	potassium ion transmembrane transporter activity	0.0052	0.0011	4.64	0.195408	0.309694	Csa7G395270	1	down
GO:0016841	ammonia-lyase activity	0.0052	0.0011	4.64	0.195408	0.309694	Csa6G147460	1	down
GO:0045548	phenylalanine ammonia-lyase activity	0.0052	0.0011	4.64	0.195408	0.309694	Csa6G147460	1	down
GO:0061659	ubiquitin-like protein ligase activity	0.0052	0.0011	4.64	0.195408	0.309694	NewGene_2375	1	up
GO:0019829	ATPase-coupled cation transmembrane transporter activity	0.0052	0.0012	4.35	0.206993	0.320845	Csa2G060450	1	down
GO:0043424	protein histidine kinase binding	0.0052	0.0012	4.35	0.206993	0.320845	Csa1G008570	1	up
GO:0000287	magnesium ion binding	0.0155	0.0083	1.88	0.214513	0.328305	Csa2G439740;Csa3G134910;Csa6G410650	3	up&down
GO:0051119	sugar transmembrane transporter activity	0.0052	0.0013	4.09	0.218412	0.328305	Csa1G051710	1	up
GO:0043531	ADP binding	0.0104	0.0045	2.28	0.218789	0.328305	Csa2G014830;Csa5G647530	2	up
GO:0005102	signaling receptor binding	0.0052	0.0013	3.86	0.229667	0.332942	Csa4G006190	1	down
GO:0004089	carbonate dehydratase activity	0.0052	0.0014	3.66	0.240762	0.332942	Csa5G601560	1	up
GO:0030554	adenyl nucleotide binding	0.0052	0.0014	3.66	0.240762	0.332942	Csa4G003620	1	up
GO:0032553	ribonucleotide binding	0.0052	0.0014	3.66	0.240762	0.332942	Csa4G003620	1	up
GO:0032555	purine ribonucleotide binding	0.0052	0.0014	3.66	0.240762	0.332942	Csa4G003620	1	up
GO:0032559	adenyl ribonucleotide binding	0.0052	0.0014	3.66	0.240762	0.332942	Csa4G003620	1	up
GO:0044183	protein folding chaperone	0.0052	0.0014	3.66	0.240762	0.332942	Csa6G513450	1	up
GO:0046914	transition metal ion binding	0.0052	0.0014	3.66	0.240762	0.332942	Csa3G105950	1	up
GO:0000978	RNA polymerase II cis-regulatory region sequence-specific DNA binding	0.0104	0.005	2.08	0.250714	0.338119	Csa1G629180;Csa7G387720	2	up&down
GO:0043167	ion binding	0.0104	0.005	2.08	0.250714	0.338119	Csa3G105950;Csa4G003620	2	up
GO:0017076	purine nucleotide binding	0.0052	0.0015	3.48	0.251697	0.338119	Csa4G003620	1	up
GO:0016298	lipase activity	0.0052	0.0017	3.02	0.283572	0.377345	Csa6G525500	1	down
GO:0004568	chitinase activity	0.0052	0.0018	2.9	0.293893	0.380316	Csa5G139760	1	up
GO:0008144	drug binding	0.0052	0.0018	2.9	0.293893	0.380316	Csa4G003620	1	up
GO:0016758	transferase activity, transferring hexosyl groups	0.0052	0.0018	2.9	0.293893	0.380316	Csa7G407800	1	up
GO:0017056	structural constituent of nuclear pore	0.0052	0.0019	2.78	0.304067	0.386392	Csa1G703590	1	up
GO:0097367	carbohydrate derivative binding	0.0052	0.0019	2.78	0.304067	0.386392	Csa4G003620	1	up
GO:0004864	protein phosphatase inhibitor activity	0.0052	0.0019	2.67	0.314095	0.395571	Csa5G606290	1	up
GO:0004674	protein serine/threonine kinase activity	0.0363	0.0288	1.26	0.320493	0.397375	Csa1G042980;Csa1G065930;Csa2G360770;Csa3G881760;Csa3G912320;Csa4G624970;Csa4G624990	7	up
GO:0003993	acid phosphatase activity	0.0052	0.002	2.58	0.323979	0.397375	Csa4G335240	1	up
GO:1901265	nucleoside phosphate binding	0.0052	0.002	2.58	0.323979	0.397375	Csa4G003620	1	up
GO:0004521	endoribonuclease activity	0.0052	0.0021	2.48	0.333722	0.402328	Csa7G351900	1	up
GO:0016614	oxidoreductase activity, acting on CH-OH group of donors	0.0052	0.0021	2.48	0.333722	0.402328	NewGene_1380	1	up
GO:0005509	calcium ion binding	0.0207	0.0153	1.36	0.341009	0.407629	Csa2G357860;Csa2G358870;Csa4G639750;Csa7G073720	4	up
GO:0042803	protein homodimerization activity	0.0052	0.0023	2.24	0.362119	0.429226	Csa5G202370	1	up
GO:0004386	helicase activity	0.0052	0.0024	2.17	0.371315	0.429303	Csa5G623650	1	down
GO:0004721	phosphoprotein phosphatase activity	0.0052	0.0024	2.17	0.371315	0.429303	Csa4G625030	1	up
GO:0019901	protein kinase binding	0.0052	0.0024	2.17	0.371315	0.429303	Csa1G008570	1	up
GO:0030170	pyridoxal phosphate binding	0.0104	0.0068	1.53	0.377442	0.432839	Csa2G404730;Csa6G448730	2	up
GO:0019899	enzyme binding	0.0052	0.0025	2.04	0.389312	0.442851	Csa1G008570	1	up
GO:0051082	unfolded protein binding	0.0104	0.0073	1.42	0.412963	0.465996	Csa3G733220;Csa3G733230	2	up
GO:0008422	beta-glucosidase activity	0.0052	0.0028	1.83	0.423784	0.474412	Csa1G612880	1	up
GO:0010333	terpene synthase activity	0.0052	0.0029	1.78	0.432095	0.476157	Csa6G410650	1	down
GO:0045735	nutrient reservoir activity	0.0052	0.0029	1.78	0.432095	0.476157	Csa3G386310	1	up
GO:0004497	monooxygenase activity	0.0104	0.0077	1.35	0.437717	0.47772	Csa5G224130;NewGene_460	2	up
GO:0036094	small molecule binding	0.0052	0.003	1.74	0.440287	0.47772	Csa4G003620	1	up
GO:0004364	glutathione transferase activity	0.0052	0.0031	1.7	0.448361	0.482767	Csa4G064120	1	down
GO:0016491	oxidoreductase activity	0.0259	0.0236	1.1	0.48111	0.514104	Csa1G540370;Csa1G598330;Csa1G602530;Csa1G604040;Csa7G351890	5	up&down
GO:0019787	ubiquitin-like protein transferase activity	0.0052	0.0034	1.51	0.487027	0.516514	NewGene_2375	1	up
GO:0043168	anion binding	0.0052	0.0035	1.48	0.49443	0.520452	Csa4G003620	1	up
GO:0004724	magnesium-dependent protein serine/threonine phosphatase activity	0.0052	0.004	1.29	0.54336	0.563846	Csa1G524760	1	up
GO:0030246	carbohydrate binding	0.0104	0.0094	1.1	0.543649	0.563846	Csa1G709160;Csa3G734050	2	up
GO:0016616	oxidoreductase activity, acting on the CH-OH group of donors, NAD or NADP as acceptor	0.0052	0.0042	1.22	0.56286	0.57531	Csa3G836500	1	up
GO:0042393	histone binding	0.0052	0.0042	1.22	0.56286	0.57531	Csa5G184310	1	down
GO:0004553	hydrolase activity, hydrolyzing O-glycosyl compounds	0.0104	0.0098	1.05	0.568929	0.57733	Csa1G422990;Csa5G602120	2	up&down
GO:0004675	transmembrane receptor protein serine/threonine kinase activity	0.0104	0.0105	0.99	0.604931	0.60116	Csa3G734050;Csa7G060160	2	up
GO:0003712	transcription coregulator activity	0.0052	0.0048	1.09	0.605197	0.60116	NewGene_1082	1	down
GO:0004190	aspartic-type endopeptidase activity	0.0052	0.0048	1.09	0.605197	0.60116	Csa6G513550	1	up
GO:0016740	transferase activity	0.0104	0.0108	0.96	0.620191	0.611745	Csa7G407800;NewGene_2375	2	up
GO:0046983	protein dimerization activity	0.0155	0.0168	0.93	0.631561	0.618634	Csa1G032990;Csa2G021550;Csa6G076710	3	up&down
GO:0004722	protein serine/threonine phosphatase activity	0.0052	0.0052	0.99	0.638223	0.620848	Csa1G524760	1	up
GO:0016787	hydrolase activity	0.0259	0.0294	0.88	0.673346	0.650529	Csa3G016920;Csa3G902920;Csa4G004780;Csa4G495210;Csa6G384060	5	up&down
GO:0008168	methyltransferase activity	0.0052	0.0069	0.75	0.741269	0.710044	Csa3G123730	1	up
GO:0004252	serine-type endopeptidase activity	0.0052	0.007	0.74	0.745016	0.710044	Csa5G187870	1	up
GO:0140096	catalytic activity, acting on a protein	0.0052	0.0074	0.7	0.762958	0.715905	NewGene_2375	1	up
GO:0016301	kinase activity	0.0052	0.0075	0.7	0.766392	0.715905	Csa7G435550	1	up
GO:0140110	transcription regulator activity	0.0052	0.0075	0.7	0.766392	0.715905	Csa6G135460	1	up
GO:0005488	binding	0.0259	0.0335	0.77	0.778321	0.722265	Csa1G008570;Csa1G709160;Csa3G105950;Csa4G003620;Csa4G006190	5	up&down
GO:0005515	protein binding	0.0259	0.0342	0.76	0.794331	0.732304	Csa1G008570;Csa2G349080;Csa3G389870;Csa4G006190;Csa4G280500	5	up&down
GO:0005525	GTP binding	0.0104	0.0155	0.67	0.804071	0.735974	Csa2G418950;Csa5G097460	2	up
GO:0003674	molecular_function	0.0415	0.053	0.78	0.808748	0.735974	Csa1G008570;Csa1G709160;Csa3G105950;Csa4G003620;Csa4G006190;Csa6G135460;Csa7G407800;NewGene_2375	8	up&down
GO:0016757	transferase activity, transferring glycosyl groups	0.0052	0.0098	0.53	0.851493	0.767697	Csa7G407800	1	up
GO:0061630	ubiquitin protein ligase activity	0.0052	0.0099	0.52	0.855775	0.767697	NewGene_2375	1	up
GO:0009055	electron transfer activity	0.0052	0.0101	0.52	0.859935	0.767697	Csa2G138200	1	down
GO:0003924	GTPase activity	0.0052	0.0115	0.45	0.893957	0.792116	Csa2G418950	1	up
GO:0004842	ubiquitin-protein transferase activity	0.0052	0.0117	0.44	0.898519	0.792116	NewGene_2375	1	up
GO:0004519	endonuclease activity	0.0052	0.0148	0.35	0.944416	0.824857	Csa1G072450	1	up
GO:0008270	zinc ion binding	0.0207	0.0405	0.51	0.956038	0.824857	Csa2G057080;Csa3G105950;Csa5G601560;Csa6G039540	4	up
GO:0003677	DNA binding	0.0363	0.0621	0.58	0.959481	0.824857	Csa1G038340;Csa2G006270;Csa2G247060;Csa3G183960;Csa6G095910;Csa6G301060;CsaUNG031640	7	up&down
GO:0004672	protein kinase activity	0.0104	0.0269	0.39	0.968034	0.824857	Csa3G181440;Csa6G190390	2	up&down
GO:0016788	hydrolase activity, acting on ester bonds	0.0052	0.0204	0.25	0.981879	0.824857	Csa6G507140	1	down
GO:1901363	heterocyclic compound binding	0.0052	0.0209	0.25	0.983418	0.824857	Csa4G003620	1	up
GO:0097159	organic cyclic compound binding	0.0052	0.021	0.25	0.983902	0.824857	Csa4G003620	1	up
GO:0005524	ATP binding	0.0725	0.1263	0.57	0.99434	0.824857	Csa1G042980;Csa1G045660;Csa1G065930;Csa2G060450;Csa2G360770;Csa2G439740;Csa3G181440;Csa3G734050;Csa3G881760;Csa3G912320;Csa4G624990;Csa5G410730;Csa6G190390;Csa6G504490	14	up&down
GO:0003824	catalytic activity	0.0104	0.0395	0.26	0.996416	0.824857	Csa7G407800;NewGene_2375	2	up
GO:0003676	nucleic acid binding	0.0052	0.0328	0.16	0.998469	0.824857	Csa1G072450	1	up
GO:0003723	RNA binding	0.0052	0.0554	0.09	0.999985	0.824857	Csa7G351900	1	up

## Sheet: auxin
#ID	WTXT-1_Count	WTXT-2_Count	WBS-1_Count	WBS-2_Count	WTXT-1_FPKM	WTXT-2_FPKM	WBS-1_FPKM	WBS-2_FPKM	FDR	log2FC	regulated		NCBI	functional annotation
Csa1G231530	210	298	668	901	5.00158	7.23557	17.2229	17.6573	2.05637e-05	1.55546	up	CsIAA29	Cucumis sativus auxin-responsive protein IAA29；XM_004150158.3	Auxin-responsive protein; contains IPR003311 (AUX/IAA protein)
Csa2G010920	601	661	1393	1656	15.1085	16.8837	37.777	34.1395	1.11346e-07	1.21206	up	CsIAA16	Cucumis sativus auxin-responsive protein IAA16，XM_011650452.2	Auxin-responsive protein; contains IPR003311 (AUX/IAA protein)
Csa2G011420	1525	1270	2697	5998	27.1873	22.8618	51.6159	88.4156	8.14182e-05	1.52651	up	CsIAA4	Cucumis sativus auxin-responsive protein IAA4，XM_004139186.3	Auxin-responsive protein; contains IPR003311 (AUX/IAA protein)
Csa2G200420	40	28	180	355	0.88539	0.611308	4.29486	6.43273	2.11448e-06	2.87576	up	CsIAA14	Cucumis sativus auxin-responsive protein IAA14，XM_011650866.2	Auxin-responsive protein; contains IPR003311 (AUX/IAA protein)
Csa3G431430	413	396	952	1002	4.59423	4.48279	11.4419	9.15574	2.34047e-05	1.22192	up	CsGH3.6	Cucumis sativus indole-3-acetic acid-amido synthetase GH3.6，XM_004149138.3	Indole-3-acetic acid-amido synthetase GH3.6, putative; contains IPR004993 (GH3 auxin-responsive promoter)
Csa3G646010	222	71	862	520	6.82504	2.21764	28.6134	13.0977	0.00954372	2.23584	up	CsDAPh4	Cucumis sativus dormancy-associated protein homolog 4，XR_969058.2	Auxin-repressed protein-like protein; contains IPR008406 (Dormancyauxin associated)
Csa6G384060	143	354	1161	2732	1.58723	3.98327	13.8963	24.8638	1.08887e-06	2.85204	up	CsILL6	Cucumis sativus IAA-amino acid hydrolase ILR1-like 6，XM_004149748.3	IAA-amino acid hydrolase ILR1, putative; contains IPR002933 (Peptidase M20)
Csa7G378520	130	43	277	1094	2.13931	0.705655	4.91246	14.7621	0.00217384	2.83874	up	CsAUX28-like	Cucumis sativus auxin-induced protein AUX28-like， NM_001280733.1	Auxin-responsive protein; contains IPR003311 (AUX/IAA protein)
Csa7G378530	498	485	1042	2707	11.2158	11.1159	24.7731	50.1098	0.000121468	1.80876	up	CsAUXIN22D	Cucumis sativus auxin-induced protein 22D，XM_004146911.3	Auxin-responsive protein; contains IPR003311 (AUX/IAA protein)

## Sheet: ubiquitin
#ID	WTXT-1_Count	WTXT-2_Count	WBS-1_Count	WBS-2_Count	WTXT-1_FPKM	WTXT-2_FPKM	WBS-1_FPKM	WBS-2_FPKM	FDR	log2FC	regulated		NCBI	functional annotation
Csa3G389860	96	51	0	0	6.00214	3.20062	0	0	5.41733e-05	-8.6964	down	CsKFB-ABCB	Cucumis sativus F-box/kelch-repeat protein OR23，XM_004151933.3	Kelch repeat-containing F-box family protein; contains IPR011043 (Galactose oxidase/kelch, beta-propeller), IPR015916 (Galactose oxidase, beta-propeller)
Csa3G389870	294	195	0	0	8.99928	6.04066	0	0	5.9083e-09	-10.4309	down	CsKFB-OR23	Cucumis sativus F-box/kelch-repeat protein OR23，XM_004151933.3	Kelch repeat-containing F-box family protein; contains IPR015915 (Kelch-type beta propeller)
Csa4G280500	2076	1563	5609	3849	36.1404	27.6535	105.364	54.9513	0.00227086	1.36442	up	CsKFB-PPR	Cucumis sativus F-box/kelch-repeat protein At2g44130，XM_004142117.3	Kelch-like protein 3; contains IPR001810 (F-box domain, cyclin-like), IPR015916 (Galactose oxidase, beta-propeller)
Csa5G021300	1295	1010	2639	4182	14.3402	11.3676	31.5329	37.9812	3.24155e-08	1.4816	up	CsAdagio3	Cucumis sativus adagio protein 3，XM_004142213.3	F-box protein ZEITLUPE; contains IPR000014 (PAS domain), IPR001610 (PAC motif), IPR001810 (F-box domain, cyclin-like), IPR011043 (Galactose oxidase/kelch, beta-propeller)
Csa5G600900	412	301	673	931	5.92809	4.39303	10.4356	10.985	0.00381264	1.09763	up	CsKFB	Cucumis sativus F-box/kelch-repeat protein At1g23390，XM_004135210.3	F-box/kelch-repeat protein; contains IPR001810 (F-box domain, cyclin-like), IPR015916 (Galactose oxidase, beta-propeller)
Csa6G425740	266	223	568	668	7.59778	6.46274	17.5023	15.6416	0.000146441	1.2786	up	CsFB	Cucumis sativus probable F-box protein At2g36090，XM_011660158.1	F-box family protein; contains IPR001810 (F-box domain, cyclin-like)
Csa6G487650	75	57	251	307	1.65348	1.25917	5.98416	5.55256	3.33817e-05	2.01753	up	CsCUP3m	Cucumis sativus calcium uniporter protein 3, mitochondrial，XM_004141908.3	Coiled-coil domain-containing protein; contains IPR006769 (Coiled-coil domain containing protein 109, C-terminal)
Csa7G056500	3318	1711	5201	8303	144.477	75.7009	244.31	296.502	0.00309789	1.3416	up	CsLectin	Cucumis sativus lectin，XM_004136810.3	F-box protein PP2-B1; contains IPR025886 (Phloem protein 2-like)
