# Supplementary material for: The WUSCHEL-related homeobox transcription factor CsWOX3 negatively regulates fruit spine morphogenesis in cucumber (Cucumis sativus L.)
Source: Hortic Res. 2024 Jun 14;11(8):uhae163. doi: 10.1093/hr/uhae163 (PMC11298622; doi:10.1093/hr/uhae163)
Supplement: Web_Material_uhae163 [file web_material_uhae163.zip › Supplemental Table S3. Potential interacted-proteins identified in the yeast-two-hybrid library screening.xlsx]

## Sheet: Sheet1
Frequency	Gene ID	Gene Annotation
39	Csa7G046100.1	Cytochrome b6-f complex iron-sulfur subunit; contains IPR014349 (Rieske iron-sulphur protein), IPR014909 (Cytochrome b6-f complex Fe-S subunit), IPR023960 (Cytochrome b6-f complex iron-sulfur subunit)
8	Csa7G046100.1	Cytochrome b6-f complex iron-sulfur subunit; contains IPR014349 (Rieske iron-sulphur protein), IPR014909 (Cytochrome b6-f complex Fe-S subunit), IPR023960 (Cytochrome b6-f complex iron-sulfur subunit)
5	Csa2G058620.1	Chaperone protein dnaJ; contains IPR001080 (3Fe-4S ferredoxin), IPR001623 (DnaJ domain), IPR017896 (4Fe-4S ferredoxin-type, iron-sulpur binding domain)
4	Csa1G528590.1	Phosphomethylpyrimidine synthase; contains IPR002817 (Thiamine biosynthesis protein ThiC), IPR025747 (ThiC-associated domain)
4	Csa4G055310.1	Kinesin light chain, putative; contains IPR011990 (Tetratricopeptide-like helical)
4	Csa4G641600.1	Cathepsin B-like cysteine proteinase 1; contains IPR000118 (Granulin), IPR013128 (Peptidase C1A, papain), IPR025660 (Cysteine peptidase, histidine active site), IPR025661 (Cysteine peptidase, asparagine active site)
3	Csa5G269890.1	Transcription factor, putative; contains IPR011598 (Myc-type, basic helix-loop-helix (bHLH) domain)
2	Csa1G009600.1	Putative ABC transporter ATP-binding protein MA_1747; contains IPR026082 (ABC transporter A, ABCA), IPR027417 (P-loop containing nucleoside triphosphate hydrolase)
2	Csa3G740790.1	Unknown protein
2	Csa3G740800.1	Myb transcription factor-like protein; contains IPR009057 (Homeodomain-like)
2	Csa4G064060.1	IojAP protein-like protein; contains IPR004394 (Protein Iojap/ribosomal silencing factor RsfS), IPR025656 (Oligomerisation domain)
2	Csa4G095550.2	Chaperone protein DNAj, putative; contains IPR012724 (Chaperone DnaJ)
2	Csa4G285710.2	E3 ubiquitin ligase-like protein; contains IPR004162 (Seven-in-absentia protein, sina), IPR013083 (Zinc finger, RING/FYVE/PHD-type)
2	Csa4G641600.1	Cathepsin B-like cysteine proteinase 1; contains IPR000118 (Granulin), IPR013128 (Peptidase C1A, papain), IPR025660 (Cysteine peptidase, histidine active site), IPR025661 (Cysteine peptidase, asparagine active site)
1	Csa1G042460.1	Calmodulin binding protein, putative; contains IPR012416 (Calmodulin binding protein-like)
1	Csa1G042930.1	Receptor kinase; contains IPR011009 (Protein kinase-like domain), IPR013210 (Leucine-rich repeat-containing N-terminal, type 2)
1	Csa1G145960.2	Splicing factor U2af 38 kDa subunit; contains IPR009145 (U2 auxiliary factor small subunit), IPR012677 (Nucleotide-binding, alpha-beta plait)
1	Csa1G561390.3	Flap endonuclease 1; contains IPR002421 (5'-3' exonuclease, N-terminal), IPR006084 (XPG/Rad2 endonuclease)
1	Csa1G596520.1	Cathepsin L-like cysteine proteinase A; contains IPR013128 (Peptidase C1A, papain), IPR025660 (Cysteine peptidase, histidine active site), IPR025661 (Cysteine peptidase, asparagine active site)
1	Csa2G351700.1	Glycine dehydrogenase [decarboxylating] 2; contains IPR020581 (Glycine cleavage system P protein)
1	Csa2G379940.1	1-deoxy-D-xylulose-5-phosphate synthase 1; contains IPR005477 (Deoxyxylulose-5-phosphate synthase), IPR009014 (Transketolase, C-terminal/Pyruvate-ferredoxin oxidoreductase, domain II)
1	Csa3G150160.1	Glutamine synthetase; contains IPR008147 (Glutamine synthetase, beta-Grasp), IPR014746 (Glutamine synthetase/guanido kinase, catalytic domain), IPR027302 (Glutamine synthetase, N-terminal conserved site), IPR027303 (Glutamine synthetase, glycine-rich site)
1	Csa3G168960.1	30S ribosomal protein S1; contains IPR012340 (Nucleic acid-binding, OB-fold)
1	Csa3G168960.1	30S ribosomal protein S1; contains IPR012340 (Nucleic acid-binding, OB-fold)
1	Csa3G180220.1	L-threonine 3-dehydrogenase; contains IPR002085 (Alcohol dehydrogenase superfamily, zinc-type), IPR016040 (NAD(P)-binding domain), IPR020843 (Polyketide synthase, enoylreductase)
1	Csa3G586950.1	Kelch repeat-containing F-box family protein; contains IPR015916 (Galactose oxidase, beta-propeller)
1	Csa3G782800.1	Co-chaperone protein HscB homolog; contains IPR004640 (Co-chaperone Hsc20)
1	Csa3G821560.1	HAD-superfamily hydrolase; contains IPR005833 (Haloacid dehalogenase/epoxide hydrolase), IPR006402 (HAD-superfamily hydrolase, subfamily IA, variant 3), IPR006439 (HAD-superfamily hydrolase, subfamily IA, variant 1), IPR023214 (HAD-like domain)
1	Csa3G842030.1	5-methyltetrahydropteroyltriglutamate--homocysteine methyltransferase, putative; contains IPR006276 (Cobalamin-independent methionine synthase)
1	Csa3G889760.1	UDP-glycosyltransferase 1; contains IPR002213 (UDP-glucuronosyl/UDP-glucosyltransferase)
1	Csa3G893410.1	Phosphoenolpyruvate carboxykinase [ATP], putative; contains IPR001272 (Phosphoenolpyruvate carboxykinase, ATP-utilising)
1	Csa3G902910.1	Acetylornithine deacetylase or succinyl-diaminopimelate desuccinylase; contains IPR002933 (Peptidase M20)
1	Csa3G912340.1	3-isopropylmalate dehydratase large subunit 2; contains IPR006251 (Homoaconitase/3-isopropylmalate dehydratase, large subunit), IPR015937 (Aconitase/isopropylmalate dehydratase)
1	Csa4G046840.1	Aldose 1-epimerase, putative; contains IPR008183 (Aldose 1-/Glucose-6-phosphate 1-epimerase), IPR011013 (Galactose mutarotase-like domain)
1	Csa4G055310.1	Kinesin light chain, putative; contains IPR011990 (Tetratricopeptide-like helical)
1	Csa4G269720.1	Argonaute 4-like protein; contains IPR003100 (Argonaute/Dicer protein, PAZ), IPR012337 (Ribonuclease H-like domain), IPR014811 (Domain of unknown function DUF1785)
1	Csa4G291930.1	Heterogeneous nuclear ribonucleoprotein, putative; contains IPR012677 (Nucleotide-binding, alpha-beta plait)
1	Csa4G438550.1	Probable methionine--tRNA ligase; contains IPR012340 (Nucleic acid-binding, OB-fold)
1	Csa4G438550.1	Probable methionine--tRNA ligase; contains IPR012340 (Nucleic acid-binding, OB-fold)
1	Csa5G158570.1	Amine oxidase; contains IPR000269 (Copper amine oxidase)
1	Csa5G182730.1	Ribulose-1,5-bisphosphate carboxylase/oxygenase activase 1; contains IPR027417 (P-loop containing nucleoside triphosphate hydrolase)
1	Csa5G428440.1	rRNA N-glycosidase; contains IPR000772 (Ricin B lectin domain), IPR001574 (Ribosome-inactivating protein)
1	Csa5G590110.1	Acid phosphatase/vanadium-dependent haloperoxidase-related protein; contains IPR003832 (Acid phosphatase/vanadium-dependent haloperoxidase-related)
1	Csa5G623830.1	Amidohydrolase family protein; contains IPR005920 (Imidazolonepropionase), IPR013108 (Amidohydrolase 3)
1	Csa6G041770.1	Putative E3 ubiquitin ligase; contains IPR001876 (Zinc finger, RanBP2-type), IPR002867 (Zinc finger, C6HC-type), IPR013083 (Zinc finger, RING/FYVE/PHD-type)
1	Csa6G045110.1	ACT domain-containing protein
1	Csa6G091990.1	Pyruvate dehydrogenase E1 component subunit beta; contains IPR005475 (Transketolase-like, pyrimidine-binding domain), IPR009014 (Transketolase, C-terminal/Pyruvate-ferredoxin oxidoreductase, domain II), IPR027110 (Pyruvate dehydrogenase E1 component subunit beta)
1	Csa6G146940.1	Inter-alpha-trypsin inhibitor heavy chain H3; contains IPR002035 (von Willebrand factor, type A), IPR013083 (Zinc finger, RING/FYVE/PHD-type)
1	Csa6G152330.1	Ribosomal protein; contains IPR002143 (Ribosomal protein L1), IPR023673 (Ribosomal protein L1, conserved site), IPR023674 (Ribosomal protein L1, superfamily)
1	Csa6G181590.1	Ubiquitin-activating enzyme E1, putative; contains IPR000011 (Ubiquitin/SUMO-activating enzyme E1), IPR018075 (Ubiquitin-activating enzyme, E1), IPR018965 (Ubiquitin-activating enzyme e1, C-terminal), IPR023280 (Ubiquitin-like 1 activating enzyme, catalytic cysteine domain)
1	Csa6G499040.1	GPI ethanolamine phosphate transferase; contains IPR002591 (Type I phosphodiesterase/nucleotide pyrophosphatase/phosphate transferase)
1	Csa7G056490.1	Diphthamide biosynthesis protein; contains IPR002728 (Diphthamide synthesis, DPH1/DPH2)
1	Csa7G059660.1	UDP-glycosyltransferase; contains IPR002213 (UDP-glucuronosyl/UDP-glucosyltransferase)
1	Csa7G394010.1	Ring finger and CHY zinc finger domain-containing protein 1; contains IPR004039 (Rubredoxin-type fold), IPR008913 (Zinc finger, CHY-type), IPR013083 (Zinc finger, RING/FYVE/PHD-type), IPR017921 (Zinc finger, CTCHY-type)
1	Csa7G435550.1	D-glycerate 3-kinase; contains IPR027417 (P-loop containing nucleoside triphosphate hydrolase)
