# Supplementary material for: The WUSCHEL-related homeobox transcription factor CsWOX3 negatively regulates fruit spine morphogenesis in cucumber (Cucumis sativus L.)
Source: Hortic Res. 2024 Jun 14;11(8):uhae163. doi: 10.1093/hr/uhae163 (PMC11298622; doi:10.1093/hr/uhae163)
Supplement: Web_Material_uhae163 [file web_material_uhae163.zip › Supplemental Table S4. All accession numbers used in this study.xlsx]

## Sheet: accession numbers
gene name	cucumber ID
CsWOX3	Csa6G301060
CsIAA29	Csa1G231530
CsIAA16	Csa2G010920
CsIAA4	Csa2G011420
CsIAA14	Csa2G200420
CsGH3.6	Csa3G431430
CsDAPh4	Csa3G646010
CsILL6	Csa6G384060
CsAUX28-like	Csa7G378520
CsAUXIN22D	Csa7G378530
CsKFB-ABCB	Csa3G389860
CsKFB-OR23	Csa3G389870
CsKFB-PPR	Csa4G280500
CsAdagio3	Csa5G021300
CsKFB	Csa5G600900
CsFB	Csa6G425740
CsCUP3m	Csa6G487650
CsLectin	Csa7G056500
CsSPL1	Csa1G051590
CsSPL2	Csa3G567830
CsSPL3	Csa3G809420
CsSPL4	Csa3G117960
CsSPL5	Csa4G631590
CsSPL6	Csa1G039890
CsSPL7	Csa6G094760
CsSPL8	Csa1G001450
CsSPL9	Csa1G074980
CsSPL10	Csa3G151350
CsSPL11	Csa6G517960
CsSPL12	Csa3G664550
CsSPL13	Csa4G664590
CsSPL14	Csa1G015680
CsSPL15	Csa6G109120
CSAUX4	Csa2G011420
CSYUC15	Csa2G302220
CSARF18、CSARF13	Csa6G445210
CSD6PK	Csa1G175730
CSPK3	Csa4G064100
CsSINAT2-like	Csa4G285710.2
CsARI8	Csa6G041770.1
CsWAV3	Csa6G146940.1
CsMIEL1-like	Csa7G394010.1
CsTubulin	Csa4G000580.1
